# Supplementary material for: Principles of metabolome conservation in animals
Source: Proc Natl Acad Sci U S A. 2023 Aug 21;120(35):e2302147120. doi: 10.1073/pnas.2302147120 (PMC10468614; doi:10.1073/pnas.2302147120)
Supplement: Supplementary file 2 — Dataset S01 (XLSX) [file pnas.2302147120.sd01.xlsx]

## Sheet: Contents
Suplementary Data 1
	Column names	Content
A: Table of MCS, evolutionary rates and chemical / biological features of the 139 metabolites in our dataset.	metabolite_name	Name of the metabolite (Gladyshev et al.)
	HMDB_ID	Unique ID in the Human Metabolome Database (HMDB).
	KEGG_ID	Unique ID in the Kyoto Encyclopedia of Genes and Genomes (KEGG).
	metabolite_classification	Chemical class of the metabolite (Gladyshev, based on HMDB classification)
	conservation_score.[organ name]	Metabolite conservation score (MCS). Organ membership indicated in the column names.
	conservation_score_noise.[organ name]	Metabolite conservation score (MCS). Calculated from evolutionary rates that incorporate measurement noise. Organ membership indicated in the column names.
	evolutionary_rate.[organ name]	Evolutionary rate of metabolite concentration changes, based on the Brownian motion model of evolution. Organ membership indicated in the column names.
	evolutionary_rate_noise.[organ name]	Evolutionary rate of metabolite concentration changes, incorporates measurement noise. Organ membership indicated in the column names.
	conservation_score_clade1.[organ name]	MCS calculated on one half of the phylogenetic tree. Clade 1 includes the following phylogenetic orders (13 species): Primates, Lagomorpha, Rodentia.
	conservation_score_clade2.[organ name]	MCS calculated on one half of the phylogenetic tree. Clade 2 includes the following phylogenetic orders (12 species): Eulipotyphla, Chiroptera, Perissodactyla, Artiodactyla, Carnivora.
	conservation_score_fibroblast	MCS calculated on metabolomics data of fibroblast cell lines.
	abundance.[organ name]	Absolute metabolite abundance, measured in Mus musculus [nmol/g], as reported by MMMDB. Organ membership indicated in the column names.
	molecular_weight	Monoisotopic molecular weight (HMDB).
	network_connectivity_degree	The number of connections in the human metabolic network.
	toxicity_mouseLD50	Median lethal dose (LD50) of the metabolite in Mus musculus (ChemIDplus).
	hydrophobicity	Predicted water/octanol partition coefficient (LogP), from HMDB.
	solubility	Predicted water solubility (LogS), from HMDB.
	pka_acidic	Dissociation constant, acidic (HMDB).
	pka_basic	Dissociation constant, basic (HMDB).
	in_essential_reaction	Column indicating whether or not a metabolite takes part in an essential reaction (1 = yes, 0 = no).
	in_biosynth	Column indicating whether or not a metabolite takes part in biosynthetic reactions (1 = yes, 0 = no).
	in_degrad	Column indicating whether or not a metabolite takes part in degradation reactions (1 = yes, 0 = no).
	in_energy	Column indicating whether or not a metabolite is involved in central energy metabolism (1 = yes, 0 = no).
	is_activator	Column indicating whether or not a metabolite acts as an allosteric activator (1 = yes, 0 = no).
	is_inhibitor	Column indicating whether or not a metabolite acts as an allosteric inhibitor (1 = yes, 0 = no).
	is_cofactor	Column indicating whether or not a metabolite acts a co-factor of enzymatic reactions (1 = yes, 0 = no).
B: KEGG pathway associations of metabolites.	metabolite_name	Name of the metabolite (Gladyshev et al.)
	pathway_KEGG_ID	Unique ID of the human (hsa) metabolic pathway in KEGG.
	pathway_name	Name of the metabolic pathway in KEGG.
C: Disease group associations of biomarker metabolites based on MarkerDB.	metabolite_name	Name of the metabolite (Gladyshev et al.)
	number_of_conditions	The number of specific diseases a metabolite is associated with.
	Columns C-V	These columns each indicate whether a metabolite is associated with any disease in the broad disease group the column is named after (1 = yes, 0 = no).
D: Table of MCS, evolutionary rates and chemical / biological features of the 92 metabolites in our Drosophila melanogaster dataset.	metabolite_name.drosophila	Name of the metabolite (Harrison et al.)
	HMDB_ID	Unique ID in the Human Metabolome Database (HMDB).
	conservationScore.drosophila	Metabolite conservation score (MCS) in Drosophila species.
	evolRate.drosophila	Evolutionary rate of metabolite concentration changes, based on the Brownian motion model of evolution in Drosophila species.
	abundance.drosophila	Absolute metabolite abundance, measured in D. melanogaster.
	is_iem_metabolite.drosophila	Column indicating whether or not a metabolite is associated with a human Inborn Error of Metabolism (1 = yes, 0 = no).

## Sheet: A
metabolite_name	HMDB_ID	KEGG_ID	metabolite_classification	conservation_score.Brain	conservation_score.Heart	conservation_score.Kidney	conservation_score.Liver	conservation_score_noise.Brain	conservation_score_noise.Heart	conservation_score_noise.Kidney	conservation_score_noise.Liver	evolutionary_rate.Brain	evolutionary_rate.Heart	evolutionary_rate.Kidney	evolutionary_rate.Liver	evolutionary_rate_noise.Brain	evolutionary_rate_noise.Heart	evolutionary_rate_noise.Kidney	evolutionary_rate_noise.Liver	conservation_score_clade1.Brain	conservation_score_clade1.Heart	conservation_score_clade1.Kidney	conservation_score_clade1.Liver	conservation_score_clade2.Brain	conservation_score_clade2.Heart	conservation_score_clade2.Kidney	conservation_score_clade2.Liver	conservation_score_fibroblast	abundance_mouse.Brain	abundance_mouse.Heart	abundance_mouse.Kidney	abundance_mouse.Liver	abundance_cellLine	molecular_weight	network_connectivity_degree	toxicity_mouseLD50	hydrophobicity	solubility	pka_acidic	pka_basic	in_essential_reaction	in_biosynth	in_degrad	in_energy	is_activator	is_inhibitor	is_cofactor
1-methylhistamine	HMDB0000898	C05127	Aromatic Compounds	3.27715	0.554637	0.437516	0.501669	3.36649	0.655937	0.537885	NA	0.305143	1.80298	2.28563	1.99335	0.297046	1.52454	1.85913	NA	3.24878	0.354854	0.990337	0.398096	3.09752	2.23805	0.243639	1.13233	NA	1.41059	1.43865	1.39683	1.08772	NA	125.095	2	NA	9.43	8.61	NA	19.57	NA	0	1	0	0	1	0
1-methylnicotinamide	HMDB0000699	C02918	Aromatic Compounds	0.609998	0.605596	NA	0.244286	0.616769	0.613055	NA	0.263512	1.63935	1.65127	NA	4.09356	1.62135	1.63117	NA	3.7949	0.467639	0.479739	NA	0.158548	0.993618	0.85637	NA	0.514792	110.972	0.765138	0.980312	NA	3.52565	NA	137.071	4	NA	6.28	7.62	22.24	7.8	0	NA	NA	NA	0	1	0
2-aminoadipate	HMDB0000510	C00956	Amino Acids and Analogues	1.51699	1.45279	1.76011	1.04988	1.69334	1.49425	1.97545	1.10187	0.6592	0.688332	0.568147	0.952493	0.590551	0.669233	0.506214	0.907545	1.30978	1.20807	1.39239	0.996024	1.93954	2.78055	3.00081	1.11207	2147.18	31.8212	5.07944	145.531	93.1531	NA	161.069	2	NA	6.57	9.31	12.01	19.53	0	0	1	0	0	1	0
2-hydroxyglutarate	HMDB0000694	C03196,C02630	Organic Acids and Derivatives	1.23303	1.97931	0.737253	1.39595	1.31611	3.1597	0.762649	1.53021	0.811007	0.505227	1.35639	0.716356	0.759814	0.316486	1.31122	0.653507	0.741757	2.20992	0.422529	0.819806	9.05064	2.2563	5.84633	4.4571	2586.67	NA	NA	NA	NA	NA	148.037	NA	NA	8.96	10.03	13.28	6.2	NA	NA	NA	NA	0	0	0
3-phosphoglycerate	HMDB0000807	C00597,C00197	Carbohydrates and Conjugates	0.644682	0.888235	0.323766	2.04392	0.66066	1.59591	0.356062	2.46189	1.55115	1.12583	3.08865	0.489255	1.51364	0.626602	2.8085	0.406191	0.628991	0.701893	0.219104	2.06493	0.640954	1.40489	0.724511	1.95225	352.796	10.9626	33.8831	44.8362	81.9322	0.000375	185.993	NA	NA	7.74	9.05	11.3	5.8	NA	NA	NA	NA	0	1	0
4-hydroxybenzaldehyde	HMDB0011718	C00633	Aromatic Compounds	2.63402	1.15056	0.699139	0.670834	5.4707	1.24946	0.7103	0.707675	0.379648	0.869145	1.43033	1.49068	0.182792	0.800349	1.40786	1.41308	2.03142	1.01063	0.39672	0.35007	3.87581	1.35478	3.92195	7.61219	9884.38	NA	NA	NA	NA	NA	122.037	NA	500	11.27	8.89	17.32	2.9	NA	NA	NA	NA	0	1	0
4-hydroxyphenylpyruvate	HMDB0006915	C05350	Aromatic Compounds	NA	NA	NA	3.04087	NA	NA	NA	NA	NA	NA	NA	0.328853	NA	NA	NA	NA	NA	NA	NA	1.74287	NA	NA	NA	30.6655	NA	NA	NA	NA	NA	NA	180.042	1	NA	11.28	7.65	13.16	4	0	NA	NA	NA	0	0	0
4-pyridoxate	HMDB0000017	C00847	Aromatic Compounds	0.60501	0.821639	0.88595	1.63061	0.640879	NA	NA	1.64872	1.65286	1.21708	1.12873	0.613268	1.56036	NA	NA	0.606531	0.372661	0.52154	0.773307	5.54817	3.32475	12.8188	0.99234	0.886126	636.799	NA	NA	NA	NA	NA	183.053	2	NA	9.92	8.68	12.55	14.09	NA	NA	NA	NA	0	0	0
5-adenosylhomocysteine	HMDB0000939	C00021	Amino Acids and Analogues	8.72694	3.48046	2.62085	0.891972	11.8189	4.42773	NA	1.03623	0.114588	0.287318	0.381556	1.12111	0.0846102	0.225849	NA	0.965035	7.73808	2.42421	3.03154	0.534929	9.65161	8.21862	2.31312	1.91386	4055.5	NA	NA	NA	NA	5.71e-07	384.122	68	NA	7.63	8.03	11.81	19.5	1	1	1	0	1	1	1
5-HIAA	HMDB0000763	C05635	Aromatic Compounds	3.29667	NA	2.98783	1.9606	3.88459	NA	9.21643	3.86982	0.303337	NA	0.334691	0.510047	0.257428	NA	0.108502	0.25841	2.76864	NA	3.31432	1.48511	4.85696	NA	2.75164	2.53301	NA	NA	NA	NA	NA	NA	191.058	3	1125	11.28	7.97	14.22	4.5	0	0	1	0	0	1	0
6-phosphogluconate	HMDB0001316	C00345	Carbohydrates and Conjugates	1.54336	1.13571	0.446642	1.56432	1.66223	1.59078	0.656022	1.82535	0.647937	0.880508	2.23893	0.639255	0.601603	0.628621	1.52434	0.547839	1.11266	0.71736	0.28733	1.34631	3.04248	5.67149	1.93473	1.77086	1044.61	10.8288	4.69489	7.72579	54.8917	1.65e-05	276.025	3	NA	7.73	8.88	11.49	6.5	0	0	0	1	0	1	0
acetylglycine	HMDB0000532	NA	Amino Acids and Analogues	NA	2.89183	NA	2.0821	NA	NA	NA	2.80397	NA	0.345801	NA	0.480285	NA	NA	NA	0.356637	NA	2.4107	NA	1.7894	NA	NA	NA	2.39019	NA	NA	NA	NA	NA	NA	117.043	NA	NA	9.11	9.64	13.77	8.4	NA	NA	NA	NA	0	0	0
aconitate	HMDB0000072	C00417	Organic Acids and Derivatives	7.88772	0.886986	0.805478	1.72968	11.186	NA	0.818816	3.70371	0.126779	1.12741	1.2415	0.57814	0.0893977	NA	1.22127	0.269999	5.81006	0.630211	0.4662	1.32241	18.0001	1.72683	9.13605	2.73302	565.973	19.0716	19.2537	10.3899	9.39036	NA	174.016	3	NA	9.59	8.59	12.11	NA	1	0	0	1	0	0	0
adenine	HMDB0000034	C00147	Aromatic Compounds	0.854826	0.674852	1.61679	0.993564	0.9473	NA	1.63719	1.27257	1.16983	1.48181	0.618509	1.00648	1.05563	NA	0.610803	0.78581	0.543587	0.465644	1.07493	0.957545	8.46266	1.64501	12.3183	0.99959	683.231	12.2097	11.8304	11.7877	16.6076	NA	135.054	6	100	9.62	8.93	20.29	15.32	0	1	1	0	0	1	0
adenosine	HMDB0000050	C00212	Nucleosides, Nucleotides, and Analogues	2.00768	1.1089	1.91917	2.21445	2.08898	1.23699	2.19315	NA	0.498087	0.901793	0.521059	0.45158	0.478703	0.808411	0.455965	NA	2.14524	0.908203	1.6815	1.48239	1.69311	1.66666	2.15308	4.06609	434.174	342.153	247.802	133.754	29.733	NA	267.097	7	500	8.79	8.72	22.45	14.99	1	1	1	0	1	1	0
adenylosuccinate	HMDB0000536	C03794	Nucleosides, Nucleotides, and Analogues	NA	NA	NA	1.23675	NA	NA	NA	1.28368	NA	NA	NA	0.808571	NA	NA	NA	0.779012	NA	NA	NA	1.31052	NA	NA	NA	1.11943	431.85	NA	NA	NA	318.999	NA	463.074	2	NA	8.04	7.71	11.22	14.58	1	1	0	0	0	0	0
adipate	HMDB0000448	C06104	Organic Acids and Derivatives	7.86878	7.15175	1.07903	1.76849	12.2533	15.3129	1.1518	2.5639	0.127084	0.139826	0.926762	0.565454	0.0816106	0.0653046	0.868208	0.390031	5.68685	5.24952	0.632947	1.02473	14.1563	14.9548	6.72705	6.20722	1654.49	NA	NA	NA	NA	NA	146.058	NA	NA	10.13	9.34	13.92	NA	NA	NA	NA	NA	0	1	0
ADP	HMDB0001341	C00008	Nucleosides, Nucleotides, and Analogues	0.702805	1.0171	0.65595	1.29811	0.758226	1.04079	NA	1.43403	1.42287	0.983192	1.52451	0.770353	1.31887	0.960805	NA	0.697334	0.518672	2.37596	0.552105	1.41758	0.980739	0.536236	0.805048	1.21544	651.233	82.3514	156.991	NA	274.334	0.000569	427.029	232	3333	8.35	7.88	11.77	14.99	1	1	1	1	1	1	1
alanine	HMDB0000161	C00041	Amino Acids and Analogues	10.2632	17.3633	7.28043	15.4705	11.0961	17.2473	14.0724	23.0513	0.0974358	0.0575928	0.137355	0.0646392	0.090122	0.0579802	0.0710609	0.0433814	6.50189	12.4346	4.88694	13.9438	49.2564	33.8976	18.9402	16.2929	3579.64	787.673	2741.65	1046.17	4762.65	0.00698	89.0477	48	NA	6.95	10.7	12.47	19.48	1	1	1	0	1	1	0
allantoin	HMDB0000462	C01551,C02348,C02350	Aliphatic Compounds	1.99912	2.18141	1.1791	1.16167	2.39506	NA	NA	1.15701	0.500221	0.458418	0.848107	0.860832	0.417525	NA	NA	0.864295	1.42137	1.53475	0.887815	0.668028	4.52254	5.22713	2.23092	5.2562	2713.74	NA	172.472	268.574	570.273	NA	158.044	NA	NA	8.05	8.48	18.93	6.6	NA	NA	NA	NA	0	0	0
alpha-glycerophosphate	HMDB0000126	C00093	Carbohydrates and Conjugates	6.24063	1.52822	1.30068	0.640236	8.46227	1.75959	1.42783	0.705173	0.16024	0.654358	0.768826	1.56192	0.118172	0.568315	0.700364	1.41809	3.99098	2.1756	0.810054	0.396584	23.9923	0.974379	4.25042	1.64044	2550.67	456.252	1069.89	1997.73	4521.28	NA	172.014	72	NA	8.16	9.25	11.51	7	1	1	1	1	0	1	0
alpha-hydroxybutyrate	HMDB0000008	C05984	Organic Acids and Derivatives	5.03502	3.47277	2.83518	2.47998	NA	4.25293	3.21213	2.79974	0.198609	0.287954	0.352711	0.40323	NA	0.235132	0.31132	0.357176	10.2529	4.39268	3.10526	1.60694	2.86393	2.81494	2.75416	5.83094	NA	4.93275	5.73349	10.3469	27.1357	NA	104.047	2	NA	9.84	10.67	13.99	6.2	1	NA	NA	NA	0	1	0
alpha-ketoglutarate	HMDB0000208	C00026	Organic Acids and Derivatives	NA	28.0179	6.18281	3.57445	NA	66.8681	NA	34.8422	NA	0.0356914	0.161739	0.279764	NA	0.0149548	NA	0.0287008	NA	18.8643	3.78273	1.97793	NA	231.077	25.7213	52.5664	15378.8	NA	NA	NA	NA	NA	146.022	49	NA	9.4	9.56	12.66	0.3	1	1	1	1	1	1	0
aminoisobutyric acid	HMDB0002166,HMDB0003911	C03284,C05145	Amino Acids and Analogues	NA	NA	1.61819	2.85459	NA	NA	NA	3.21664	NA	NA	0.617976	0.350313	NA	NA	NA	0.310883	NA	NA	1.75229	2.53492	NA	NA	1.76014	2.94631	1056.08	NA	NA	NA	NA	NA	103.063	NA	NA	7.03	10.55	14.17	20.32	NA	NA	NA	NA	0	0	0
AMP	HMDB0000045	C00020	Nucleosides, Nucleotides, and Analogues	2.14019	1.15893	1.25319	1.69853	2.21064	1.20176	1.35555	NA	0.467248	0.862862	0.797961	0.588743	0.452358	0.832113	0.737708	NA	2.62935	1.74948	0.976568	1.46485	1.55409	0.83534	1.72961	1.96062	714.559	1417.14	1933.51	888.124	3215.51	4.23e-05	347.063	185	4000	6.87	7.98	11.23	14.97	1	1	1	0	1	1	1
anthranilic acid	HMDB0001123	C00108	Aromatic Compounds	6.77799	5.64708	1.7368	0.735851	23.0129	6.99919	NA	NA	0.147536	0.177083	0.575771	1.35897	0.0434539	0.142874	NA	NA	4.55398	4.79189	1.5542	0.624387	26.9377	7.16535	1.93139	0.914702	NA	NA	NA	NA	NA	NA	137.048	2	2500	10.78	8.7	14.89	11.95	0	0	1	0	0	1	0
arginine	HMDB0000517	C00062	Amino Acids and Analogues	15.2755	15.8169	1.06383	0.69272	15.8923	NA	1.08103	0.735225	0.0654642	0.0632235	0.940001	1.44358	0.0629234	NA	0.925047	1.36013	9.80682	20.297	0.738633	0.452187	71.9391	10.7379	2.12362	1.38283	7776.19	119.206	254.011	157.035	6.82676	0.000255	174.112	37	NA	6.51	8.12	12.41	22.41	1	1	1	0	1	1	0
asparagine	HMDB0000168	C00152	Amino Acids and Analogues	1.82474	0.807686	1.00205	0.844012	1.85995	0.813626	1.12041	0.846349	0.548025	1.2381	0.997956	1.18482	0.537649	1.22907	0.892534	1.18155	1.36989	0.635267	0.766554	0.65449	2.97632	1.195	1.48212	1.12091	8358.43	83.6504	252.397	143.211	177.922	0.000215	132.053	34	NA	6.64	10.1	12	18.43	1	1	1	0	0	1	0
aspartate	HMDB0000191	C00049	Amino Acids and Analogues	5.97171	8.2882	7.97898	3.3035	7.53321	11.9223	10.4174	4.58992	0.167456	0.120653	0.125329	0.302709	0.132745	0.0838766	0.0959931	0.217869	5.61609	13.8362	5.08969	2.49413	7.01585	5.28599	22.8278	5.23529	3660.88	3633.05	1579.18	1890.14	1831.96	0.0149	133.038	43	6000	6.48	10.03	11.7	19.61	1	1	1	0	0	1	0
asymmetric dimethylarginine / symmetric dimethylarginine	HMDB0001539,HMDB0003334	C03626	Amino Acids and Analogues	6.4645	3.9548	4.06182	5.32475	7.86665	4.2624	5.2759	8.22547	0.154691	0.252857	0.246195	0.187802	0.127119	0.234609	0.189541	0.121574	4.49757	4.09797	3.6713	5.75062	15.7961	3.36118	4.34619	4.73038	NA	NA	NA	NA	NA	NA	NA	1	NA	NA	NA	NA	NA	NA	NA	NA	NA	0	1	0
beta-hydroxybutyrate	HMDB0000442,HMDB0000011,HMDB0000357	C03197,C01089	Organic Acids and Derivatives	6.14451	1.35321	1.62471	1.44353	6.75557	1.4389	1.76523	1.54917	0.162747	0.738982	0.615493	0.692747	0.148026	0.694974	0.566497	0.645505	5.35787	1.06112	1.01182	1.13978	9.98748	3.68629	11.8746	2.13004	1866.75	81.4987	204.638	141.06	448.105	NA	104.047	NA	NA	9.5	10.71	14.41	7.4	NA	NA	NA	NA	0	1	0
betaine	HMDB0000043	C00719	Amino Acids and Analogues	3.17125	3.18515	18.6209	3.97392	3.79873	NA	NA	4.2075	0.315333	0.313957	0.053703	0.25164	0.263246	NA	NA	0.237671	2.06581	2.04499	17.8316	3.09801	10.7653	12.2955	19.929	5.13795	3519.14	40.3682	81.3964	632.654	570.888	NA	117.079	5	NA	7.3	8.04	12.26	NA	0	1	1	0	1	0	0
cAMP	HMDB0000058	C00575	Nucleosides, Nucleotides, and Analogues	10.8298	4.24062	2.02847	6.67383	13.309	4.99704	NA	NA	0.0923379	0.235815	0.492982	0.149839	0.0751373	0.200119	NA	NA	8.34469	3.05978	1.22494	4.05528	17.6553	15.383	6.83194	21.7006	5181.7	10.1103	0.730107	0.496313	24.8434	1.3e-07	329.053	4	NA	7.71	8.04	11.83	14.99	0	NA	NA	NA	1	1	1
carnitine	HMDB0000062	C15025,C00487	Aliphatic Compounds	14.7693	40.5521	6.85372	5.99733	16.9575	50.6293	NA	8.07838	0.0677082	0.0246596	0.145906	0.166741	0.0589708	0.0197514	NA	0.123787	12.2642	32.2774	5.38613	4.9575	25.0929	56.0302	9.57133	7.5415	4813.09	149.385	611.971	566.213	286.698	NA	161.105	NA	750	7.1	8.4	14.2	6.4	NA	NA	NA	NA	1	1	0
choline	HMDB0000097	C00114	Other	94.7376	10.1261	13.0804	7.55321	152.471	13.5143	23.4083	17.0865	0.0105555	0.098755	0.0764505	0.132394	0.00655861	0.0739955	0.0427199	0.0585256	94.6224	18.6935	9.63423	5.73404	159.262	5.87265	34.9449	10.5545	11723.6	NA	NA	NA	NA	NA	104.108	12	NA	6.41	8.41	23.97	6.8	1	1	1	0	1	1	0
citrate	HMDB0000094	C00158	Organic Acids and Derivatives	9.01456	0.345382	1.37605	0.769961	10.7849	0.368331	2.01624	1.05325	0.110932	2.89534	0.726716	1.29877	0.0927218	2.71495	0.495973	0.949439	7.93307	0.235313	1.29092	0.729403	14.4438	0.930618	1.36809	0.757049	1274.93	261.616	388.487	206.575	136.599	0.000584	192.027	7	903	8.67	9.74	13.05	5.8	1	0	0	1	0	1	0
citrulline	HMDB0000904	C00327	Amino Acids and Analogues	2.43051	3.14717	4.58898	4.24392	2.76175	3.33641	4.77877	5.10981	0.411436	0.317746	0.217913	0.235631	0.362089	0.299724	0.209259	0.195702	1.82883	4.63556	3.81213	3.04942	3.94745	2.10611	6.29819	7.41821	4090.77	26.877	291.47	23.2524	54.2411	NA	175.096	8	NA	6.73	9.1	12.27	19.23	1	1	1	0	0	1	0
CMP	HMDB0000095	C00055	Nucleosides, Nucleotides, and Analogues	8.22105	1.45917	2.53435	1.54519	8.2368	1.65192	2.5694	NA	0.121639	0.685321	0.394578	0.647168	0.121406	0.605355	0.389195	NA	7.49923	1.2466	2.40551	1.48926	13.6148	1.71649	2.60056	1.48836	1205.27	19.5485	9.51595	24.8983	54.0027	1.18e-05	323.052	72	NA	7.95	8.7	11.23	9.38	1	1	1	0	0	1	1
cotinine	HMDB0001046	NA	Other	21.0003	29.7893	19.0445	15.6976	42.0589	97.6505	72.9505	40.8609	0.0476183	0.0335691	0.0525087	0.0637042	0.0237762	0.0102406	0.0137079	0.0244733	20.2939	27.1284	18.2587	16.5203	21.4601	31.8222	18.461	14.0535	3215.14	NA	NA	NA	NA	NA	176.095	NA	930	10.39	9.82	NA	14.79	NA	0	1	0	0	0	0
creatine	HMDB0000064	C00300	Amino Acids and Analogues	106.224	89.1189	6.65248	3.34056	126.399	95.1626	NA	3.68858	0.00941405	0.011221	0.15032	0.299351	0.00791143	0.0105083	NA	0.271107	77.505	98.6396	5.15476	3.18648	311.544	83.5954	9.73498	3.26108	5563.3	9296.6	10780.2	918.339	391.313	NA	131.069	5	NA	8.41	8.5	13.5	22.43	1	1	1	0	0	1	0
creatinine	HMDB0000562	C00791	Aliphatic Compounds	9.7688	6.49398	1.75372	2.92886	10.0104	7.27867	2.33004	3.26425	0.102367	0.153989	0.570217	0.34143	0.0998956	0.137388	0.429176	0.306349	9.45373	4.89246	1.15985	2.31207	14.9172	10.7834	5.72032	3.7626	8813.29	30.6437	45.5794	21.3745	9.97191	NA	113.059	3	NA	8.35	8.94	23.19	12.96	0	NA	NA	NA	0	0	0
cystathionine	HMDB0000099	C02291	Amino Acids and Analogues	1.18849	0.84837	1.77105	1.27096	1.20489	0.953102	1.9396	1.42226	0.841403	1.17873	0.564638	0.786808	0.829955	1.04921	0.51557	0.703109	1.3158	0.824363	1.23107	1.37351	1.04797	0.787296	3.45041	1.12287	800.868	30.118	NA	10.3433	35.863	NA	222.067	4	NA	5.99	8.89	11.79	19.66	1	1	1	0	0	0	0
cytidine	HMDB0000089	C00475	Nucleosides, Nucleotides, and Analogues	1.19016	1.16016	0.39176	0.40676	1.2145	1.22735	0.397399	NA	0.840225	0.861947	2.55259	2.45845	0.823385	0.814765	2.51636	NA	1.05574	1.18137	0.284781	0.289524	1.34392	1.01081	0.673961	0.653401	449.385	25.5837	40.3389	11.7309	7.7381	NA	243.086	6	2700	7.82	9.26	22.55	9.45	0	1	1	0	0	1	0
dCMP	HMDB0001202	C00239	Nucleosides, Nucleotides, and Analogues	2.61924	1.28864	1.54915	1.5313	3.0553	1.33072	1.62089	1.56687	0.38179	0.77601	0.645516	0.653042	0.3273	0.751475	0.616945	0.638215	2.08301	0.893034	1.28197	0.938911	6.4656	3.00955	1.94014	3.89942	3873.41	NA	NA	NA	NA	3.71e-05	307.057	14	NA	7.87	8.55	11.26	9.88	1	1	0	0	1	1	1
DHAP/glyceraldehyde 3P	HMDB0001473,HMDB0001112	C00111,C00661,C00118	Other	10.1923	2.01167	0.935891	0.676952	11.4715	2.86726	1.09383	NA	0.0981132	0.4971	1.0685	1.47721	0.0871724	0.348765	0.91422	NA	7.77343	2.07466	0.641273	0.455467	21.2423	1.76685	1.9887	1.37743	188.004	NA	NA	NA	NA	0.000141	NA	NA	NA	NA	NA	NA	NA	NA	NA	NA	NA	0	1	0
dimethylglycine	HMDB0000092	C01026	Amino Acids and Analogues	NA	3.59008	1.97381	2.81996	NA	3.81419	2.74386	5.03949	NA	0.278545	0.506636	0.354615	NA	0.262179	0.36445	0.198433	NA	2.68904	1.54604	1.90668	NA	5.85875	2.86025	5.37204	1843.58	NA	5.99234	13.2746	66.7734	NA	103.063	4	NA	8.3	10.96	11.88	19.69	0	1	1	0	0	1	0
dTMP	HMDB0001227	C00364	Nucleosides, Nucleotides, and Analogues	NA	1.44855	1.46761	1.85373	NA	1.53266	1.5585	1.90545	NA	0.690347	0.681378	0.539453	NA	0.65246	0.641644	0.524811	NA	0.914094	1.22346	3.71428	NA	5.63091	1.94367	1.33475	747.661	NA	0.434588	0.504957	1.27822	1.18e-05	322.057	6	NA	8.63	8.32	11.23	6.8	1	1	0	0	0	0	1
dUMP	HMDB0001409	C00365	Nucleosides, Nucleotides, and Analogues	8.00992	10.3545	7.32336	16.4004	8.73134	14.9917	17.9856	20.5086	0.124845	0.0965764	0.136549	0.0609742	0.11453	0.0667034	0.0555999	0.0487601	5.20108	8.70301	4.50033	18.5954	53.3676	13.8212	27.006	14.8697	NA	NA	NA	NA	NA	NA	308.041	9	NA	8.58	8.41	11.23	6.8	1	1	0	0	0	1	1
erythrose-4-phosphate	HMDB0001321	C00279	Carbohydrates and Conjugates	3.9874	1.79261	0.382344	1.41865	4.6511	2.15251	NA	1.55674	0.25079	0.557845	2.61544	0.704894	0.215003	0.464575	NA	0.642369	2.48968	1.26402	0.230094	0.97806	54.7382	3.89807	1.68137	2.70565	3082.17	62.1439	8.50233	8.27514	65.3215	1.03e-05	200.009	4	NA	8.11	9.07	11.48	6.4	1	0	0	1	0	0	0
flavin mononucleotide	HMDB0001520	C00061	Aromatic Compounds	NA	NA	2.87457	4.42074	NA	NA	4.51571	11.4374	NA	NA	0.347878	0.226206	NA	NA	0.221449	0.0874322	NA	NA	1.96822	3.03164	NA	NA	6.0688	8.40895	NA	NA	NA	NA	NA	NA	456.105	4	NA	9.22	7.17	11.57	10.68	1	1	0	0	0	1	1
fructose/glucose/galactose	HMDB0000122,HMDB0000143,HMDB0003345,HMDB0000516,HMDB0000660	C00031,C00984,C00267,C00221,C02336,C00124	Carbohydrates and Conjugates	2.39214	1.5667	4.98473	59.6558	2.8177	3.32571	5.29711	132.767	0.418035	0.638282	0.200613	0.0167628	0.3549	0.300688	0.188782	0.00753201	1.52431	1.02672	2.86417	140.359	10.04	5.52792	37.3907	35.5786	3164.66	NA	NA	NA	NA	NA	NA	NA	NA	NA	NA	NA	NA	NA	NA	NA	NA	1	1	0
fumarate/maleate/alpha-ketoisovalerate	HMDB0000134,HMDB0000176,HMDB0000019	C00122,C01384,C00141	Other	37.4701	18.1946	29.0131	25.8635	89.881	23.7163	48.9669	57.9897	0.026688	0.0549614	0.0344672	0.0386645	0.0111258	0.042165	0.020422	0.0172444	24.4895	13.5362	17.1557	33.7515	112.084	30.3769	151.426	21.6344	11852.1	NA	NA	NA	NA	NA	NA	NA	100	NA	NA	NA	NA	NA	NA	NA	NA	1	1	0
GABA	HMDB0000112	C00334	Amino Acids and Analogues	9.04571	1.34311	1.45201	1.00115	15.6103	1.52763	1.53322	1.06885	0.11055	0.744541	0.688701	0.998852	0.0640603	0.654609	0.652223	0.935588	6.22604	1.18019	1.09396	0.683047	22.0605	1.56436	2.35555	1.78893	1746.85	3040.04	8.60303	32.4793	57.3873	NA	103.063	8	4950	7.01	10.55	14.53	20.22	1	1	1	0	0	1	0
GDP	HMDB0001201	C00035	Nucleosides, Nucleotides, and Analogues	3.93871	0.932832	2.78327	4.11799	4.20347	1.24174	4.01284	6.38626	0.253891	1.072	0.359289	0.242837	0.237899	0.80532	0.2492	0.156586	3.87981	0.673509	1.6241	3.22811	3.69623	2.46239	13.5518	5.19295	534.965	98.5978	23.4004	22.8872	38.0526	3.02e-05	443.024	74	NA	8.49	8	11.97	11.35	1	1	0	1	1	1	1
gentisate	HMDB0000152	C00628	Aromatic Compounds	8.99116	NA	1.23022	6.29657	11.6062	NA	1.44204	12.695	0.11122	NA	0.81286	0.158817	0.0861607	NA	0.693464	0.078771	7.56822	NA	1.4954	4.47687	66.1569	NA	0.927385	12.53	NA	NA	NA	NA	NA	NA	154.027	2	NA	11.23	8.9	12.53	4.1	NA	NA	NA	NA	1	1	0
glucuronate	HMDB0000127	C00191	Carbohydrates and Conjugates	1.2736	1.11602	4.65404	2.13978	1.27645	1.42418	5.21971	2.53364	0.785175	0.896044	0.214867	0.467338	0.783424	0.702158	0.191581	0.39469	2.59892	0.963752	3.43081	1.34835	0.691057	1.26251	7.53467	4.89171	1614.35	3.30859	0.981919	17.5657	79.2429	NA	194.043	18	NA	7.7	10.18	13.21	6.3	1	NA	NA	NA	0	0	0
glutamate	HMDB0000148	C00025	Amino Acids and Analogues	46.6175	11.3062	9.17541	1.37451	NA	14.148	NA	1.51474	0.0214512	0.0884468	0.108987	0.727531	NA	0.0706815	NA	0.660179	31.105	7.64958	7.53407	1.42402	276.052	31.3577	14.3749	1.25573	6840.93	12893.5	6494.93	7094.06	5120.24	0.0638	147.053	109	NA	6.46	9.74	11.88	19.54	1	1	1	0	1	1	0
glutamine	HMDB0000641	C00064	Amino Acids and Analogues	22.7223	15.2818	3.66803	7.82605	26.383	16.8334	NA	13.8066	0.0440096	0.0654374	0.272626	0.127778	0.0379032	0.0594058	NA	0.0724291	14.8543	12.8568	2.23306	6.4517	70.4258	19.7925	16.0882	9.84973	1154.16	6358.56	6976.12	1376.63	8885.71	0.0172	146.069	43	NA	6.68	9.83	12.15	19.31	1	1	1	0	0	1	0
glutathione oxidized	HMDB0003337	C00127	Amino Acids and Analogues	0.505865	4.25141	NA	0.106883	0.525212	4.52738	NA	NA	1.97681	0.235216	NA	9.356	1.90399	0.220878	NA	NA	0.364397	3.22765	NA	0.0666836	0.865757	7.35152	NA	0.261585	1151.17	1492.85	1454.24	NA	7389.21	1.8e-05	612.152	12	NA	6.4	6.82	11.44	19.61	1	1	1	0	0	1	0
glutathione reduced	HMDB0000125	C00051	Amino Acids and Analogues	1.41558	1.38008	NA	0.290943	1.44174	1.50853	NA	0.317337	0.706426	0.724597	NA	3.4371	0.693606	0.662896	NA	3.15122	1.19032	1.51456	NA	0.210782	1.69875	1.09996	NA	0.464629	2410.07	2263.14	17.3897	NA	10183.8	0.00309	307.084	65	4020	7.26	7.46	11.94	19.22	1	1	1	0	1	1	0
glycerol	HMDB0000131	C00116	Carbohydrates and Conjugates	9.23316	6.63679	2.4304	1.86652	10.0414	7.17033	2.73762	2.04097	0.108305	0.150675	0.411455	0.535755	0.0995877	0.139464	0.365281	0.489963	7.03713	5.52527	1.98302	1.17187	14.6563	9.52299	3.09372	5.81325	NA	NA	NA	NA	NA	NA	92.0473	20	8700	8.07	11.1	23.61	7	1	0	1	0	1	1	0
glycine	HMDB0000123	C00037	Amino Acids and Analogues	8.8804	7.6747	12.8904	8.30642	10.1806	9.49806	21.7016	8.92769	0.112608	0.130298	0.0775774	0.120389	0.0982257	0.105285	0.0460795	0.112011	6.95612	5.34916	9.66162	9.80883	16.2735	17.73	21.4787	7.15431	2679.7	959.841	526.628	4202.22	2845.79	0.00371	75.032	67	4450	6.66	10.87	12.31	19.24	1	1	1	0	1	1	0
GMP	HMDB0001397	C00144	Nucleosides, Nucleotides, and Analogues	2.0439	0.860572	1.14803	1.49893	2.2107	0.956197	1.19814	NA	0.48926	1.16202	0.871058	0.667143	0.452346	1.04581	0.834628	NA	2.38033	0.969401	0.93789	1.55885	1.68466	0.730239	1.4896	1.35497	408.667	235.281	85.5357	170.508	378.879	1.81e-05	363.058	14	NA	8.01	7.99	11.05	11.73	1	1	1	0	1	1	1
guanine	HMDB0000132	C00242	Aromatic Compounds	0.655514	0.220227	0.134902	0.340854	0.756789	0.223377	0.138988	0.386744	1.52552	4.54077	7.41279	2.93381	1.32137	4.47673	7.19485	2.58569	0.694698	0.168675	0.126502	0.374111	0.677179	0.337214	0.133991	0.285727	293.48	NA	0.799144	7.20845	3.35318	NA	151.049	6	NA	9.08	8.18	18.95	12.22	0	1	1	0	0	1	0
guanosine	HMDB0000133	C00387	Nucleosides, Nucleotides, and Analogues	1.65642	1.73306	0.994073	0.453672	1.67088	1.79928	1.02487	0.473693	0.603711	0.577016	1.00596	2.20423	0.598487	0.555779	0.97573	2.11107	1.83285	1.4126	0.855676	0.493444	1.51831	2.26799	1.15479	0.392221	614.979	17.1216	6.76191	60.3773	7.44804	1.35e-06	283.092	5	500	7.94	8.73	20.16	11.79	0	1	1	0	0	1	0
hexose diphosphate	HMDB0001058,HMDB0001047,HMDB0003514	C00354,C00665,C01231,C05378	Carbohydrates and Conjugates	0.739152	0.68386	1.70489	0.816116	0.933145	NA	1.98187	0.94101	1.3529	1.46229	0.586546	1.22532	1.07165	NA	0.504573	1.06269	0.45064	0.484841	1.10662	0.458898	4.73646	1.56428	5.59377	4.12324	216.053	NA	NA	NA	NA	NA	NA	NA	NA	NA	NA	NA	NA	NA	NA	NA	NA	1	1	0
hexose monophosphate	HMDB0001401,HMDB0003971,HMDB0001586,HMDB0000124,HMDB0001076,HMDB0003498	C01094,C00085,C00103,C00092,C05345,C00668,C01172	Carbohydrates and Conjugates	0.939756	1.10866	0.751743	2.87826	2.25435	1.64676	0.908773	3.17748	1.06411	0.90199	1.33024	0.347432	0.443587	0.607255	1.10038	0.314715	0.542702	0.927388	0.468561	2.40659	21.4898	1.47689	2.44498	3.9939	1132	NA	NA	NA	NA	NA	NA	NA	NA	NA	NA	NA	NA	NA	NA	NA	NA	1	1	0
hippurate	HMDB0000714	C01586	Amino Acids and Analogues	NA	2.3593	0.791838	1.42885	NA	3.30263	NA	2.23765	NA	0.423854	1.26288	0.699863	NA	0.302789	NA	0.446897	NA	1.50224	0.66318	1.13422	NA	15.7402	1.00346	1.98523	5522.47	NA	NA	9.35071	3.64262	NA	179.058	1	NA	10.23	7.82	13.59	8.7	0	NA	NA	NA	0	0	0
histamine	HMDB0000870	C00388	Aromatic Compounds	1.63349	0.473197	0.278752	0.554953	2.31148	0.491863	0.396119	0.599636	0.612185	2.11329	3.58742	1.80196	0.432624	2.03309	2.52449	1.66768	1.22056	0.362854	0.193645	0.756943	2.93721	0.799638	0.550493	0.525029	10616.5	0.402626	4.76773	2.5643	0.907358	NA	111.08	3	725	9.31	10.18	24.46	19.58	1	1	1	0	1	1	0
histidine	HMDB0000177	C00135	Amino Acids and Analogues	8.44319	7.04929	7.2718	7.68389	8.65583	NA	7.66584	NA	0.118439	0.141858	0.137517	0.130142	0.115529	NA	0.130449	NA	6.29717	17.8956	6.58935	5.98424	15.8509	3.58007	8.13473	10.1795	7646.68	73.5177	258.316	109.157	908.159	0.00041	155.069	34	10000	6.91	9.6	11.85	19.44	1	1	1	0	1	1	0
hydroxyphenylacetate	HMDB0000669	C05852	Aromatic Compounds	NA	1.68777	2.79811	2.87232	NA	2.18364	3.83495	3.57662	NA	0.592496	0.357384	0.348151	NA	0.457951	0.26076	0.279594	NA	1.12102	3.01363	1.98439	NA	5.04225	2.90854	5.8282	NA	NA	NA	NA	NA	NA	152.047	1	NA	10.99	8.62	14	4	NA	NA	NA	NA	0	1	0
hydroxyproline	HMDB0000725	C01157	Amino Acids and Analogues	8.59571	2.57256	1.39388	1.16616	NA	2.80118	1.74898	1.28069	0.116337	0.388718	0.717422	0.857513	NA	0.356993	0.571763	0.78083	11.2381	4.03009	1.27735	2.63353	43.1595	1.76196	1.42116	0.779528	1320.85	19.0978	64.2418	66.4013	48.9944	NA	131.058	5	NA	6.69	10.57	11.64	20.62	1	0	1	0	0	0	0
hypoxanthine	HMDB0000157	C00262	Aromatic Compounds	413.403	161.934	131.249	1.23659	542.073	205.554	199.812	5.01044	0.00241895	0.00617534	0.00761913	0.808675	0.00184477	0.0048649	0.00500471	0.199583	283.684	272.031	83.1522	0.793226	1156.86	94.3318	400.558	2.5926	5945.91	137.861	119.882	474.361	176.938	NA	136.039	7	750	9.45	8.98	18.72	12.66	1	1	1	0	0	1	0
IMP	HMDB0000175	C00130	Nucleosides, Nucleotides, and Analogues	1.51277	0.643638	0.455264	0.882599	1.58681	NA	0.528369	0.929947	0.661039	1.55367	2.19653	1.13302	0.630197	NA	1.89262	1.07533	2.08999	0.952545	0.323229	1.31007	1.05261	0.428212	0.987673	0.548443	322.364	NA	NA	NA	NA	1.23e-05	348.047	11	5400	7.96	7.94	11.32	10.51	1	1	1	0	0	1	1
indole-3-propionate	HMDB0002302	NA	Aromatic Compounds	NA	1.22073	0.805342	NA	NA	1.35397	1.04644	NA	NA	0.819181	1.24171	NA	NA	0.738567	0.955621	NA	NA	0.807701	0.590514	NA	NA	4.96733	1.34956	NA	NA	NA	NA	NA	NA	NA	189.079	NA	NA	12.04	7.58	14.8	NA	NA	NA	NA	NA	0	1	0
indoxylsulfate	HMDB0000682	NA	Aromatic Compounds	NA	NA	1.22796	NA	NA	NA	1.63488	NA	NA	NA	0.814361	NA	NA	NA	0.611667	NA	NA	NA	0.95326	NA	NA	NA	1.90135	NA	NA	NA	NA	10.259	NA	NA	213.01	NA	NA	9.52	7.57	8.2	NA	NA	NA	NA	NA	0	0	0
inosine	HMDB0000195	C00294	Nucleosides, Nucleotides, and Analogues	22.2262	47.8964	5.2471	1.70921	196.137	NA	7.22831	2.93443	0.0449919	0.0208784	0.190582	0.585064	0.00509848	NA	0.138345	0.340782	155.634	31.9876	3.99109	2.15716	9.50749	136.449	7.69134	1.30926	4252.27	104.482	116.683	418.146	178.28	1.33e-06	268.081	5	3175	8.26	8.73	16.94	12.74	1	1	1	0	1	1	0
inositol	HMDB0000211	C00137	Aliphatic Compounds	15.5545	3.38067	10.0012	3.22456	23.2088	3.35515	30.4745	3.40247	0.0642902	0.295799	0.0999882	0.31012	0.0430871	0.29805	0.0328143	0.293904	15.4147	7.53508	25.4987	2.12365	16.7387	1.96287	5.48939	6.48446	899.624	NA	NA	NA	NA	NA	180.063	7	NA	7.41	10.43	22.29	6.4	1	1	1	0	0	1	0
isocitrate	HMDB0000193	C00311	Organic Acids and Derivatives	7.5356	1.05673	3.10804	3.26854	8.39239	1.6638	5.35304	4.2359	0.132703	0.946316	0.321747	0.305947	0.119156	0.601033	0.18681	0.236077	6.73909	0.77776	2.5183	4.21016	9.81902	1.85329	7.22871	2.70587	256.628	16.6885	30.2711	15.5834	16.7073	3.21e-05	192.027	7	NA	9.65	9.44	13.07	6	1	NA	NA	NA	0	0	0
isoleucine	HMDB0000172	C00407	Amino Acids and Analogues	5.45061	12.8687	6.85653	6.16048	5.76167	17.9038	7.2944	8.39661	0.183466	0.0777081	0.145846	0.162325	0.173561	0.055854	0.137092	0.119096	3.83035	14.5887	6.39119	4.84295	12.4491	10.214	6.96681	8.15098	3186.58	44.5723	75.8307	150.369	264.742	0.00176	131.095	31	NA	8.27	9.94	12.79	19.59	1	1	1	0	1	1	0
kynurenic acid	HMDB0000715	C01717	Amino Acids and Analogues	1.21146	NA	0.393887	0.426852	1.31348	NA	0.509913	NA	0.825452	NA	2.5388	2.34273	0.761338	NA	1.96112	NA	0.790533	NA	0.265965	0.313835	6.16752	NA	0.807926	0.630724	NA	NA	NA	NA	NA	NA	189.043	2	NA	11.16	7.7	13.17	5.6	0	0	1	0	0	1	0
kynurenine	HMDB0000684	C00328	Amino Acids and Analogues	0.738746	0.58971	0.493444	1.41603	0.803118	0.717994	0.644634	NA	1.35365	1.69575	2.02657	0.706197	1.24515	1.39277	1.55127	NA	0.489544	0.4097	0.401127	0.934624	2.09379	1.31285	0.617554	3.07323	502.729	NA	NA	NA	NA	NA	208.085	6	NA	8.07	7.9	11.19	18.96	0	0	1	0	0	1	0
lactate	HMDB0000190	C00186	Organic Acids and Derivatives	76.8806	20.7344	8.47394	11.9903	99.2682	NA	18.3151	13.5907	0.0130072	0.0482291	0.118009	0.0834006	0.0100737	NA	0.0545997	0.0735796	47.6705	26.6613	5.4531	6.97943	353.143	14.164	22.4247	39.6975	2942.81	8507.64	6194.31	3237.38	6819.24	NA	90.0317	5	3194	9.21	10.79	13.78	6.3	1	0	0	1	0	0	0
lactose	HMDB0000186	C00243	Carbohydrates and Conjugates	1.94336	0.890517	0.297292	1.59349	2.05505	1.08898	0.303592	1.71637	0.514573	1.12294	3.36369	0.627553	0.486605	0.918288	3.29389	0.582624	2.29504	0.657787	0.178051	3.14121	1.46752	1.9785	1.3254	0.997086	3083.31	NA	NA	NA	NA	NA	342.116	5	NA	6.99	10.23	21.25	7	0	NA	NA	NA	0	0	0
leucine	HMDB0000687	C00123	Amino Acids and Analogues	6.1803	13.6099	10.0173	8.74183	6.46629	19.8417	10.5452	12.2006	0.161804	0.073476	0.0998276	0.114392	0.154648	0.0503988	0.0948302	0.081963	4.30626	15.2181	10.3374	6.64054	14.4864	10.4771	9.09375	12.8957	3487.79	81.451	148.636	365.682	623.472	0.00176	131.095	35	NA	8.18	9.73	12.79	19.52	1	1	1	0	1	1	0
lysine	HMDB0000182	C00047	Amino Acids and Analogues	8.00756	8.84914	6.77616	5.9579	8.31479	10.2205	7.22426	6.96758	0.124882	0.113005	0.147576	0.167844	0.120268	0.0978421	0.138422	0.143522	6.03305	10.9186	6.65173	4.25505	13.9235	7.21964	6.51911	9.60855	9084.79	237.187	705.478	310.197	772.538	0.000506	146.106	37	NA	6.24	9.86	12.74	20.29	1	1	1	0	1	1	0
malate	HMDB0000156,HMDB0031518,HMDB0000744	C00149,C00497	Organic Acids and Derivatives	61.7571	25.7074	59.3713	46.6591	NA	26.9114	79.3755	115.502	0.0161925	0.0388994	0.0168432	0.021432	NA	0.0371589	0.0125983	0.00865789	41.6441	18.6324	34.4885	107.969	157.587	47.503	382.798	30.5369	15832.3	382.577	326.935	212.02	1076.39	0.00139	134.022	NA	50	9.13	10.21	13.2	6.1	NA	NA	NA	NA	1	1	0
malondialdehyde	HMDB0006112	C19440	Aromatic Compounds	3.57418	0.662024	0.573366	0.631263	4.91665	0.830217	0.622533	0.640856	0.279784	1.51052	1.74409	1.58413	0.20339	1.20451	1.60634	1.56041	3.13657	0.524327	0.361304	0.342359	5.34847	0.969332	2.63875	4.63801	1878.12	NA	NA	NA	NA	NA	72.0211	NA	NA	10.1	10.52	16.68	3.2	NA	NA	NA	NA	0	1	0
methionine	HMDB0000696	C00073	Amino Acids and Analogues	6.51902	9.53422	8.07132	6.16447	6.56641	11.8739	NA	9.23131	0.153397	0.104885	0.123896	0.16222	0.15229	0.0842181	NA	0.108327	4.65186	9.51005	7.87664	4.59474	14.9209	8.38632	7.78283	9.44053	12003.8	49.7341	57.8748	104.637	97.109	0.000639	149.051	40	9500	8.15	9.2	12.53	19.5	1	1	1	0	1	1	0
methionine sulfoxide	HMDB0002005	C15999	Amino Acids and Analogues	8.87904	2.73889	3.29288	2.79321	9.39006	2.83534	3.98814	3.6943	0.112625	0.365111	0.303685	0.358011	0.106496	0.352691	0.250744	0.270687	6.81997	2.04928	2.68069	2.75822	15.1914	4.60369	4.24198	2.64331	11902.4	2.68735	13.0875	7.78167	3.60319	NA	165.046	NA	4000	7.6	9.51	11.74	19.11	NA	NA	NA	NA	0	1	0
mevalonate 5-phosphate	HMDB0001343	C01107	Organic Acids and Derivatives	NA	2.97226	1.03398	1.81102	NA	3.48556	1.25716	2.52081	NA	0.336444	0.96714	0.552175	NA	0.286898	0.795444	0.396697	NA	2.92811	0.682723	1.58229	NA	2.70969	2.17277	2.04867	NA	NA	NA	NA	NA	NA	228.04	2	NA	7.82	8.94	11.71	7.1	1	1	0	0	0	0	0
N-carbamoyl-beta-alanine	HMDB0000026	C02642	Aliphatic Compounds	1.37068	0.806229	NA	0.224683	NA	0.826102	NA	0.225144	0.729567	1.24034	NA	4.45071	NA	1.2105	NA	4.44161	1.40912	0.524028	NA	0.129275	1.94251	3.24471	NA	0.954607	NA	NA	NA	NA	NA	NA	132.053	2	NA	8.5	8.36	14.23	8	0	1	1	0	0	0	0
N-monomethylarginine	HMDB0029416	C03884	Amino Acids and Analogues	2.9226	5.56555	3.96773	5.56878	3.35698	6.48447	4.65935	9.97068	0.342161	0.179677	0.252033	0.179573	0.297887	0.154215	0.214622	0.100294	3.33373	5.31369	4.47892	5.09061	2.28999	5.84023	3.31624	5.94629	NA	NA	NA	NA	NA	NA	188.127	NA	NA	6.5	7.89	12.48	22.64	NA	NA	NA	NA	0	0	0
NAD	HMDB0000902	C00003	Nucleosides, Nucleotides, and Analogues	2.05501	1.08547	2.24789	2.06653	2.24853	1.17191	2.51825	2.09016	0.486615	0.92126	0.444861	0.483903	0.444736	0.853308	0.397101	0.478433	1.54756	1.14523	1.71794	7.06411	3.36242	0.897541	3.3909	1.13538	87.4273	79.1159	236.155	142.565	280.604	0.000577	664.117	313	4333	8.82	7.41	11.86	15	1	1	1	1	1	1	1
NADP	HMDB0000217	C00006	Nucleosides, Nucleotides, and Analogues	1.84511	1.45784	2.31254	4.12399	2.07402	1.64328	2.44835	4.18312	0.541973	0.685948	0.432425	0.242484	0.482156	0.608537	0.408439	0.239056	1.59137	1.33319	3.2284	7.18765	2.24725	1.7804	1.78937	2.84435	258.066	8.87126	21.1371	25.4351	130.361	9.38e-05	744.083	541	3166	9.22	7.73	10.66	14.92	1	1	1	1	1	1	1
niacinamide	HMDB0001406	C00153	Aromatic Compounds	150.04	27.7116	23.9194	28.2774	173.815	46.375	36.6914	46.5904	0.0066649	0.0360859	0.0418071	0.0353639	0.00575325	0.0215634	0.0272544	0.0214637	120.094	17.4118	17.7258	32.7476	687.8	185.439	40.2633	23.1532	1604.36	NA	NA	NA	NA	NA	122.048	9	2050	9.55	9.61	23.39	13.63	1	1	0	0	1	1	0
nicotinate	HMDB0001488	C00253	Aromatic Compounds	NA	NA	2.04264	1.82975	NA	NA	2.40719	2.04941	NA	NA	0.489561	0.546522	NA	NA	0.415422	0.487946	NA	NA	1.4894	1.18111	NA	NA	3.60053	7.38176	NA	NA	NA	NA	NA	NA	123.032	3	358	10.29	9.83	12.79	14.19	0	NA	NA	NA	0	1	0
ornithine	HMDB0000214	C00077	Amino Acids and Analogues	3.11367	2.13302	3.96234	4.45828	4.50287	2.26037	4.42233	6.53265	0.321164	0.468819	0.252376	0.224302	0.222081	0.442405	0.226125	0.153077	2.0836	1.48049	2.74769	2.99813	9.24862	7.00312	7.70956	8.28185	1845.29	6.69797	19.7372	23.4659	428.76	NA	132.09	8	NA	6.36	10.11	12.67	20.29	1	1	1	0	0	1	0
orotate	HMDB0000226	C00295	Amino Acids and Analogues	5.66918	4.19898	1.39282	3.50449	5.87392	4.56296	1.78245	NA	0.176392	0.238153	0.71797	0.285348	0.170244	0.219156	0.561025	NA	5.79172	3.16725	0.861329	2.38939	5.77165	7.69523	5.03076	6.13361	577.55	NA	NA	NA	NA	NA	156.017	3	841	9.11	8.46	12.83	4	1	1	0	0	0	1	0
oxalate	HMDB0002329	C00209	Organic Acids and Derivatives	29.7773	62.2031	40.4026	52.2505	38.7434	NA	64.7986	90.355	0.0335827	0.0160764	0.0247509	0.0191386	0.0258108	NA	0.0154324	0.0110675	22.1885	42.9982	23.0497	35.4127	51.1355	158.46	355.926	95.3173	6692.17	NA	NA	NA	NA	NA	89.9953	5	270	9.49	9.86	11.36	NA	1	NA	NA	NA	0	1	0
pantothenate	HMDB0000210	C00864	Aliphatic Compounds	8.74503	9.97453	5.32329	2.7118	21.4626	11.2894	5.65609	3.71119	0.114351	0.100255	0.187854	0.368759	0.0465926	0.0885783	0.176801	0.269455	6.23867	17.3361	3.70379	1.77597	17.9186	5.79013	10.1765	5.45467	1602.66	27.0462	35.4327	13.2763	13.4735	NA	219.111	3	1443	8.88	9.44	14.35	7.2	1	1	0	0	0	0	0
pentose monophosphate	HMDB0001548,HMDB0000618	C00117,C00199	Carbohydrates and Conjugates	4.53945	4.63892	1.1156	2.45794	9.56761	6.00039	1.19042	3.07057	0.220291	0.215567	0.896382	0.406844	0.104519	0.166656	0.840043	0.325672	2.86216	3.55639	0.66743	1.68754	22.1809	7.46988	5.09973	4.62612	776.155	NA	NA	NA	NA	NA	NA	NA	NA	NA	NA	NA	NA	NA	NA	NA	NA	1	1	0
phenylalanine	HMDB0000159	C00079	Amino Acids and Analogues	7.38449	12.599	7.62353	5.53653	7.78425	19.1157	8.08618	NA	0.135419	0.0793713	0.131173	0.180619	0.128465	0.0523129	0.123668	NA	5.32606	10.6567	6.74175	3.98226	14.4041	15.9879	8.3977	9.81718	4409.86	54.5025	66.6122	108.545	175.442	0.00084	165.079	37	1322	8.65	8.4	12.47	19.45	1	1	1	0	1	1	0
phosphocholine	HMDB0001565	C00588	Other	4.14717	5.48167	0.805166	1.48355	9.93049	7.45781	1.02476	NA	0.241128	0.182426	1.24198	0.674058	0.1007	0.134088	0.975839	NA	2.53732	4.13883	0.5268	1.29287	27.4234	10.4468	2.07607	1.63957	NA	832.55	302.36	1366.94	535.291	NA	184.074	7	NA	7.57	8.3	11.15	NA	1	1	1	0	1	1	0
phosphocreatine	HMDB0001511	C02305	Amino Acids and Analogues	2.41496	1.61129	NA	NA	2.94473	NA	NA	NA	0.414086	0.62062	NA	NA	0.33959	NA	NA	NA	1.78855	1.33592	NA	NA	7.04583	2.00627	NA	NA	234.42	10.6111	NA	NA	NA	NA	211.036	3	NA	7.99	8.22	8.9	21.57	0	1	0	0	0	1	0
phosphoenolpyruvate	HMDB0000263	C00074	Aliphatic Compounds	1.06177	0.708332	0.224517	1.39572	1.15673	0.851453	NA	1.70757	0.941826	1.41177	4.45401	0.716478	0.864505	1.17446	NA	0.585627	1.19694	0.63473	0.146172	0.875366	0.861022	0.809556	0.578386	3.47765	348.899	1.66002	NA	NA	NA	1.16e-05	167.982	13	NA	8.78	8.9	10.76	NA	1	1	0	1	1	1	0
phosphoethanolamine	HMDB0000224	C00346	Other	3.93684	4.64785	0.885428	3.07294	4.85604	NA	NA	NA	0.254011	0.215153	1.1294	0.325422	0.205929	NA	NA	NA	2.43664	3.90943	0.513026	2.99351	41.4928	5.59549	11.0038	2.95623	761.414	1388.03	241.491	1174.18	388.623	NA	141.019	10	NA	8.46	9.26	11.54	20.02	1	1	1	0	0	0	0
pipecolic acid	HMDB0000070	C00408	Amino Acids and Analogues	2.93337	2.99534	1.30948	1.50176	3.18323	3.27106	3.69542	NA	0.340905	0.333852	0.763663	0.665888	0.314147	0.305712	0.270605	NA	3.16362	3.90777	0.901125	1.06469	2.64479	2.15603	2.91406	2.77584	25694.5	4.3069	8.06547	11.3607	19.8756	NA	129.079	2	610	7.83	10.09	12.06	20.39	NA	NA	NA	NA	0	0	0
proline	HMDB0000162	C00148	Amino Acids and Analogues	8.52436	7.08542	4.35446	4.09748	8.71829	NA	NA	NA	0.117311	0.141135	0.229649	0.244052	0.114701	NA	NA	NA	6.562	5.86039	6.94278	4.70655	16.5764	8.92253	2.81617	3.49736	5430.79	90.5161	102.052	140.457	245.363	0.00123	115.063	35	NA	7.29	10.5	11.94	21.33	1	1	1	0	1	1	0
propionate	HMDB0000237	C00163	Organic Acids and Derivatives	NA	1.87676	1.59488	NA	NA	NA	1.82229	NA	NA	0.532834	0.627006	NA	NA	NA	0.548759	NA	NA	1.83791	1.02146	NA	NA	1.94902	37.2125	NA	NA	NA	NA	NA	NA	NA	74.0368	4	NA	10.31	10.68	14.75	NA	0	NA	NA	NA	0	1	0
putrescine	HMDB0001414	C00134	Aliphatic Compounds	9.23768	7.68057	0.537307	1.41427	9.39161	10.5008	0.590681	3.25839	0.108252	0.130199	1.86113	0.707079	0.106478	0.0952313	1.69296	0.3069	5.8355	5.62495	1.10085	0.936861	50.4635	16.1241	0.312496	3.30258	964.752	3.80286	4.00832	10.7062	4.38164	NA	88.1	7	1750	9.02	10.43	NA	20.51	1	1	1	0	1	1	0
pyroglutamic acid	HMDB0000267	C01879	Aliphatic Compounds	5.09361	19.55	4.6571	1.68639	5.33596	36.1429	5.52677	1.8336	0.196324	0.0511508	0.214726	0.592981	0.187408	0.027668	0.180938	0.545375	5.11623	18.2411	3.29163	0.982042	7.09795	19.6607	9.07874	5.2548	1272.35	228.137	236.228	621.108	383.319	NA	129.043	6	NA	8.99	10.07	13.61	7.8	0	1	0	0	0	0	0
pyruvate	HMDB0000243	C00022	Organic Acids and Derivatives	5.8023	10.7547	1.1821	2.60688	6.17169	11.7246	1.22202	NA	0.172346	0.0929829	0.845954	0.3836	0.16203	0.0852907	0.818315	NA	4.20135	9.41821	0.700941	1.34013	25.0233	12.0576	5.84687	48.9603	NA	10.805	4.34654	4.08432	27.4904	0.00588	88.016	40	NA	9.62	10.18	12.93	0.4	1	1	1	1	1	1	0
quinolinate	HMDB0000232	C03722	Amino Acids and Analogues	0.752149	0.520072	0.417255	0.341833	NA	NA	NA	0.402961	1.32952	1.92281	2.39662	2.9254	NA	NA	NA	2.48163	0.475427	0.357894	0.276858	0.259809	4.67453	1.67486	0.949894	0.463096	10367.2	NA	NA	NA	NA	NA	167.022	2	NA	10.15	8.39	10.29	15.26	NA	1	0	0	0	1	0
salicylurate	HMDB0000840	C07588	Amino Acids and Analogues	NA	NA	0.632015	NA	NA	NA	0.80983	NA	NA	NA	1.58224	NA	NA	NA	1.23483	NA	NA	NA	0.735771	NA	NA	NA	0.510131	NA	11980.5	NA	NA	NA	NA	NA	195.053	NA	NA	10.51	8.32	13.27	8.1	NA	NA	NA	NA	0	0	0
sarcosine	HMDB0000271	C00213	Amino Acids and Analogues	NA	9.0383	NA	1.96302	NA	11.4077	NA	2.13411	NA	0.11064	NA	0.509418	NA	0.0876601	NA	0.46858	NA	9.15944	NA	1.7322	NA	9.01611	NA	2.10934	5612.92	NA	20.2364	NA	55.6021	NA	89.0477	7	NA	6.94	10.54	12.06	20.35	0	0	1	0	0	0	0
serine	HMDB0000187	C00065	Amino Acids and Analogues	16.844	10.8356	7.51559	5.79558	18.2129	14.3161	NA	8.95161	0.0593685	0.0922887	0.133057	0.172545	0.0549063	0.0698513	NA	0.111712	11.3549	9.45632	5.54314	4.04681	57.2196	12.1145	14.5449	10.7269	13199.3	667.453	376.811	345.582	590.048	0.00486	105.043	44	NA	6.58	10.66	12.03	18.93	1	1	1	0	1	0	0
serotonin	HMDB0000259	C00780	Aromatic Compounds	1.8282	NA	NA	1.02426	2.24705	NA	NA	1.26625	0.546986	NA	NA	0.976312	0.445028	NA	NA	0.789733	1.83846	NA	NA	0.9703	1.56396	NA	NA	1.07155	NA	3.62208	NA	NA	20.5773	NA	176.095	7	160	10.56	8.15	19.31	20	0	1	1	0	1	1	0
sorbitol	HMDB0000247	C00794	Other	1.61161	1.48626	1.43998	1.48743	1.7159	1.55304	2.10555	1.59706	0.620499	0.672828	0.694453	0.672301	0.582783	0.643899	0.474935	0.626152	0.952373	1.05497	0.832157	0.918708	15.4551	3.23127	9.88278	3.79797	724.17	NA	NA	NA	NA	NA	182.079	4	15000	7.32	10.1	22.59	7	1	0	1	0	0	1	0
suberate	HMDB0000893	C08278	Organic Acids and Derivatives	8.26162	NA	NA	NA	11.7271	NA	NA	NA	0.121042	NA	NA	NA	0.0852729	NA	NA	NA	5.61802	NA	NA	NA	25.7613	NA	NA	NA	NA	NA	NA	NA	NA	NA	174.089	NA	NA	11	8.52	14.15	NA	NA	NA	NA	NA	0	0	0
succinate	HMDB0000254	C00042	Organic Acids and Derivatives	5.658	4.77882	5.28494	2.00721	7.5042	12.908	9.13916	2.19579	0.176741	0.209257	0.189217	0.498204	0.133259	0.0774713	0.109419	0.455418	3.78995	3.20007	4.57256	1.17729	19.8305	18.6844	6.03414	6.37721	2922.31	451.853	1194.21	681.891	596.716	0.000352	118.027	19	2702	9.47	10.25	13.55	NA	1	1	1	1	1	1	0
sucrose	HMDB0000258	C00089	Carbohydrates and Conjugates	1.93364	0.924395	0.436502	1.54473	4.08776	1.15556	0.45731	1.76439	0.51716	1.08179	2.29094	0.647362	0.244633	0.865383	2.1867	0.566768	1.36836	0.674155	0.24712	2.05009	3.7701	2.24904	4.51384	1.15661	5829.95	NA	NA	NA	NA	NA	342.116	2	14000	7.37	10.38	21.84	7	0	0	1	0	1	1	0
taurine	HMDB0000251	C00245	Organic Acids and Derivatives	8.66843	46.2516	12.2083	1.66551	8.69882	53.6439	NA	1.69411	0.115361	0.0216209	0.0819116	0.600416	0.114958	0.0186415	NA	0.59028	8.8431	65.7582	7.50413	0.926935	8.85682	30.4358	114.275	17.806	1471.8	3425.92	7648.27	2797.26	4143.62	NA	125.015	16	6630	7.81	9.92	8.5	19.34	0	1	0	0	1	0	0
thiamine	HMDB0000235	C00378	Aromatic Compounds	6.55044	4.43142	5.14849	2.05206	8.15101	NA	5.89414	2.5393	0.152661	0.225661	0.194232	0.487314	0.122684	NA	0.16966	0.39381	8.50046	3.87441	4.6418	1.45437	5.55191	5.55526	5.62757	3.2512	NA	47.1298	42.3139	221.817	664.696	NA	265.112	3	NA	7.89	5.71	25.5	15.54	1	1	0	0	1	0	0
threonine	HMDB0000167	C00188	Amino Acids and Analogues	7.93942	14.7002	7.29613	8.79801	8.26836	17.1039	9.59597	NA	0.125954	0.0680264	0.137059	0.113662	0.120943	0.0584663	0.10421	NA	5.75496	14.0592	5.67218	7.48127	16.441	13.8905	10.7864	10.4541	5380.94	305.637	406.723	331.881	532.512	0.00669	119.058	32	NA	6.99	10.6	12.21	19	1	1	1	0	0	0	0
thymine	HMDB0000262	C00178	Aromatic Compounds	7.10394	1.95687	2.30791	1.59502	7.26165	NA	2.66797	1.71361	0.140767	0.511021	0.433293	0.626952	0.13771	NA	0.374817	0.583564	5.83739	1.28736	2.30546	1.23858	10.896	7.04228	2.11726	2.22335	1575.98	NA	NA	NA	NA	NA	126.043	4	NA	9.01	8.93	20.02	5	0	0	1	0	0	0	0
trimethylamine-N-oxide	HMDB0000925	C01104	Aliphatic Compounds	14.783	2.07375	0.892446	1.08686	19.9993	2.26254	NA	1.26262	0.0676451	0.482217	1.12052	0.920081	0.0500019	0.44198	NA	0.792004	9.45489	1.35965	0.634815	0.802387	53.8978	6.64484	1.60722	1.61335	8352.68	1.49572	7.33049	17.1145	3.62846	NA	75.0684	1	NA	7.99	9.89	NA	14.66	0	NA	NA	NA	0	0	0
tryptophan	HMDB0000929	C00078	Amino Acids and Analogues	9.67615	4.97277	6.35254	4.6119	10.0455	NA	6.81829	5.67314	0.103347	0.201095	0.157417	0.21683	0.0995472	NA	0.146664	0.176269	7.3707	4.25361	5.69991	6.1039	15.1497	5.81955	6.81128	3.54889	4662.18	18.7643	14.8271	34.6609	60.6715	0.00018	204.09	33	4800	8.9	7.82	12.54	19.4	1	1	1	0	1	1	0
tyrosine	HMDB0000158	C00082	Amino Acids and Analogues	6.56801	13.2851	9.38786	4.5863	6.9232	22.2699	9.90888	7.31108	0.152253	0.0752724	0.106521	0.218041	0.144442	0.0449036	0.10092	0.136779	4.56194	19.6224	8.2001	2.93955	15.8954	8.13751	10.7159	10.2042	7670.59	51.0284	54.6396	90.7508	110.474	0.000938	181.074	43	1450	7.61	8.63	12	19.19	1	1	1	0	0	1	0
UDP	HMDB0000295	C00015	Nucleosides, Nucleotides, and Analogues	NA	NA	NA	0.837095	NA	NA	NA	NA	NA	NA	NA	1.19461	NA	NA	NA	NA	NA	NA	NA	2.55432	NA	NA	NA	0.484282	402.792	NA	NA	NA	NA	0.000133	404.002	214	NA	9.06	8.34	11.77	6.3	1	1	1	0	1	1	1
UDP-galactose/UDP-glucose	HMDB0000286,HMDB0000302	C00029,C00052	Nucleosides, Nucleotides, and Analogues	1.33019	0.294925	0.30146	0.706712	NA	0.308167	0.305222	0.766422	0.751772	3.39069	3.31719	1.415	NA	3.24499	3.27631	1.30476	1.36239	0.200377	0.285086	0.595996	1.19818	0.877933	0.300571	0.81312	953.268	NA	NA	NA	NA	NA	NA	NA	NA	NA	NA	NA	NA	NA	NA	NA	NA	0	1	0
UDP-glucuronate	HMDB0000935	C00167	Nucleosides, Nucleotides, and Analogues	1.49743	1.73586	NA	NA	1.61604	1.98946	NA	NA	0.667812	0.576083	NA	NA	0.618797	0.50265	NA	NA	1.03926	0.961033	NA	NA	3.17567	10.0979	NA	NA	324.561	NA	NA	NA	NA	9.75e-05	580.034	51	NA	8.79	8.49	11.72	6.3	1	1	1	0	0	1	0
UMP	HMDB0000288	C00105	Nucleosides, Nucleotides, and Analogues	2.52894	1.46946	0.876413	1.14184	2.79149	1.57882	0.903968	1.30338	0.395423	0.680524	1.14101	0.875776	0.358232	0.633385	1.10623	0.767238	2.92548	1.26608	0.873448	1.14046	1.94218	2.13804	0.807583	1.06191	353.259	NA	NA	NA	NA	1.45e-05	324.036	23	NA	8.24	8.57	11.23	6.3	1	1	1	0	0	1	1
uracil	HMDB0000300	C00106	Aromatic Compounds	3.14561	2.68238	2.37309	13.0568	3.63507	3.13756	2.6848	18.0758	0.317903	0.372803	0.421391	0.0765885	0.275098	0.318719	0.372468	0.0553227	5.72041	13.0494	29.3227	15.9322	1.82086	1.27563	1.04631	10.7161	1348.66	18.333	16.284	89.5491	28.6586	NA	112.027	8	1513	8.8	9.37	19.77	4.5	0	1	1	0	0	1	0
urate	HMDB0000289	C00366	Aromatic Compounds	0.704348	0.49444	0.38672	0.418427	0.734308	0.742008	0.422231	0.42395	1.41975	2.02249	2.58585	2.3899	1.36183	1.34769	2.36837	2.35877	1.28998	0.338993	0.249647	0.310651	0.398909	1.64381	1.02027	0.617273	600.904	NA	NA	NA	NA	NA	168.028	7	NA	8.88	8.02	17.61	3.5	1	0	1	0	0	1	0
uridine	HMDB0000296	C00299	Nucleosides, Nucleotides, and Analogues	1.60962	1.37306	0.801247	0.656934	1.70819	1.44375	NA	NA	0.621266	0.728298	1.24805	1.52222	0.585414	0.692641	NA	NA	1.18728	1.22298	0.748993	0.400133	2.75303	1.49983	0.797756	1.74116	899.187	109.056	64.4621	260.545	207.066	NA	244.07	8	4335	8.16	9.74	19.7	7	0	1	1	0	1	1	0
valine	HMDB0000883	C00183	Amino Acids and Analogues	6.67012	14.3484	6.74545	10.0153	NA	21.6277	7.46315	12.9389	0.149922	0.0696939	0.148248	0.0998471	NA	0.0462369	0.133992	0.0772864	4.64996	14.9907	5.26427	7.71607	15.4473	12.455	9.84734	14.1918	5615.63	106.458	175.987	299.149	608.953	0.00151	117.079	31	NA	7.71	10.26	12.72	19.6	1	1	1	0	1	1	0
xanthine	HMDB0000292	C00385	Aromatic Compounds	16.3199	0.704264	2.69853	3.06809	24.5929	0.70981	3.17623	18.1921	0.061275	1.41992	0.370571	0.325935	0.0406621	1.40883	0.314838	0.0549691	11.9514	0.871837	5.7617	1.79725	40.9581	0.544408	1.52746	10.1419	292.292	NA	NA	NA	NA	NA	NA	7	500	9.35	8.51	17.95	9.3	1	0	1	0	1	1	0
xanthosine	HMDB0000299	C01762	Nucleosides, Nucleotides, and Analogues	2.23991	0.452991	3.00056	0.797086	2.41123	0.470566	3.15068	0.906932	0.446446	2.20755	0.333271	1.25457	0.414726	2.1251	0.317392	1.10262	1.56594	0.44501	4.36136	0.563413	6.28966	0.45374	2.18326	1.4156	293.508	NA	NA	NA	7.35613	NA	284.076	3	NA	8.4	8.99	21.33	10.078	0	0	1	0	0	1	0

## Sheet: B
metabolite_name	pathway_KEGG_ID	pathway_name
1-methylhistamine	hsa00340	Histidine metabolism
1-methylnicotinamide	hsa00760	Nicotinate and nicotinamide metabolism
2-aminoadipate	hsa00310	Lysine degradation
2-hydroxyglutarate	hsa00310	Lysine degradation
2-hydroxyglutarate	hsa00650	Butanoate metabolism
3-phosphoglycerate	hsa00260	Glycine, serine and threonine metabolism
3-phosphoglycerate	hsa00270	Cysteine and methionine metabolism
3-phosphoglycerate	hsa00630	Glyoxylate and dicarboxylate metabolism
4-hydroxyphenylpyruvate	hsa00350	Tyrosine metabolism
5-adenosylhomocysteine	hsa00270	Cysteine and methionine metabolism
5-HIAA	hsa00380	Tryptophan metabolism
aconitate	hsa00020	Citrate cycle (TCA cycle)
aconitate	hsa00630	Glyoxylate and dicarboxylate metabolism
adenine	hsa00230	Purine metabolism
adenosine	hsa00230	Purine metabolism
adenylosuccinate	hsa00230	Purine metabolism
adenylosuccinate	hsa00250	Alanine, aspartate and glutamate metabolism
ADP	hsa00230	Purine metabolism
alanine	hsa00250	Alanine, aspartate and glutamate metabolism
alanine	hsa00270	Cysteine and methionine metabolism
alanine	hsa00430	Taurine and hypotaurine metabolism - Homo sapiens (human)
allantoin	hsa00230	Purine metabolism
alpha-ketoglutarate	hsa00020	Citrate cycle (TCA cycle)
alpha-ketoglutarate	hsa00040	Pentose and glucuronate interconversions
alpha-ketoglutarate	hsa00053	Ascorbate and aldarate metabolism
alpha-ketoglutarate	hsa00220	Arginine biosynthesis
alpha-ketoglutarate	hsa00250	Alanine, aspartate and glutamate metabolism
alpha-ketoglutarate	hsa00310	Lysine degradation
alpha-ketoglutarate	hsa00340	Histidine metabolism
alpha-ketoglutarate	hsa00430	Taurine and hypotaurine metabolism - Homo sapiens (human)
alpha-ketoglutarate	hsa00630	Glyoxylate and dicarboxylate metabolism
alpha-ketoglutarate	hsa00650	Butanoate metabolism
AMP	hsa00230	Purine metabolism
anthranilic acid	hsa00380	Tryptophan metabolism
anthranilic acid	hsa00400	Phenylalanine, tyrosine and tryptophan biosynthesis
arginine	hsa00220	Arginine biosynthesis
arginine	hsa00330	Arginine and proline metabolism
asparagine	hsa00250	Alanine, aspartate and glutamate metabolism
aspartate	hsa00220	Arginine biosynthesis
aspartate	hsa00250	Alanine, aspartate and glutamate metabolism
aspartate	hsa00260	Glycine, serine and threonine metabolism
aspartate	hsa00270	Cysteine and methionine metabolism
aspartate	hsa00340	Histidine metabolism
aspartate	hsa00410	beta-Alanine metabolism
aspartate	hsa00760	Nicotinate and nicotinamide metabolism
aspartate	hsa00770	Pantothenate and CoA biosynthesis
beta-hydroxybutyrate	hsa00650	Butanoate metabolism
betaine	hsa00260	Glycine, serine and threonine metabolism
cAMP	hsa00230	Purine metabolism
carnitine	hsa00310	Lysine degradation
choline	hsa00260	Glycine, serine and threonine metabolism
citrate	hsa00020	Citrate cycle (TCA cycle)
citrate	hsa00250	Alanine, aspartate and glutamate metabolism
citrate	hsa00630	Glyoxylate and dicarboxylate metabolism
citrulline	hsa00220	Arginine biosynthesis
CMP	hsa00240	Pyrimidine metabolism
creatine	hsa00260	Glycine, serine and threonine metabolism
creatine	hsa00330	Arginine and proline metabolism
creatinine	hsa00330	Arginine and proline metabolism
cystathionine	hsa00260	Glycine, serine and threonine metabolism
cystathionine	hsa00270	Cysteine and methionine metabolism
cytidine	hsa00240	Pyrimidine metabolism
dCMP	hsa00240	Pyrimidine metabolism
dimethylglycine	hsa00260	Glycine, serine and threonine metabolism
dTMP	hsa00240	Pyrimidine metabolism
dUMP	hsa00240	Pyrimidine metabolism
erythrose-4-phosphate	hsa00400	Phenylalanine, tyrosine and tryptophan biosynthesis
GABA	hsa00250	Alanine, aspartate and glutamate metabolism
GABA	hsa00330	Arginine and proline metabolism
GABA	hsa00410	beta-Alanine metabolism
GABA	hsa00650	Butanoate metabolism
GABA	hsa00760	Nicotinate and nicotinamide metabolism
GDP	hsa00230	Purine metabolism
gentisate	hsa00350	Tyrosine metabolism
glucuronate	hsa00040	Pentose and glucuronate interconversions
glucuronate	hsa00053	Ascorbate and aldarate metabolism
glutamate	hsa00220	Arginine biosynthesis
glutamate	hsa00250	Alanine, aspartate and glutamate metabolism
glutamate	hsa00330	Arginine and proline metabolism
glutamate	hsa00340	Histidine metabolism
glutamate	hsa00430	Taurine and hypotaurine metabolism - Homo sapiens (human)
glutamate	hsa00480	Glutathione metabolism
glutamate	hsa00630	Glyoxylate and dicarboxylate metabolism
glutamate	hsa00650	Butanoate metabolism
glutamine	hsa00220	Arginine biosynthesis
glutamine	hsa00230	Purine metabolism
glutamine	hsa00240	Pyrimidine metabolism
glutamine	hsa00250	Alanine, aspartate and glutamate metabolism
glutamine	hsa00630	Glyoxylate and dicarboxylate metabolism
glutathione oxidized	hsa00480	Glutathione metabolism
glutathione reduced	hsa00270	Cysteine and methionine metabolism
glutathione reduced	hsa00480	Glutathione metabolism
glycerol	hsa00040	Pentose and glucuronate interconversions
glycerol	hsa00052	Galactose metabolism
glycine	hsa00230	Purine metabolism
glycine	hsa00260	Glycine, serine and threonine metabolism
glycine	hsa00310	Lysine degradation
glycine	hsa00480	Glutathione metabolism
glycine	hsa00630	Glyoxylate and dicarboxylate metabolism
glycine	hsa00730	Thiamine metabolism
GMP	hsa00230	Purine metabolism
guanine	hsa00230	Purine metabolism
guanosine	hsa00230	Purine metabolism
hippurate	hsa00360	Phenylalanine metabolism
histamine	hsa00340	Histidine metabolism
histidine	hsa00340	Histidine metabolism
histidine	hsa00410	beta-Alanine metabolism
hydroxyphenylacetate	hsa00360	Phenylalanine metabolism
hydroxyproline	hsa00330	Arginine and proline metabolism
hypoxanthine	hsa00230	Purine metabolism
IMP	hsa00230	Purine metabolism
inosine	hsa00230	Purine metabolism
inositol	hsa00052	Galactose metabolism
inositol	hsa00053	Ascorbate and aldarate metabolism
isocitrate	hsa00020	Citrate cycle (TCA cycle)
isocitrate	hsa00630	Glyoxylate and dicarboxylate metabolism
isoleucine	hsa00290	Valine, leucine and isoleucine biosynthesis
kynurenic acid	hsa00380	Tryptophan metabolism
kynurenine	hsa00380	Tryptophan metabolism
lactate	hsa00620	Pyruvate metabolism
lactose	hsa00052	Galactose metabolism
leucine	hsa00290	Valine, leucine and isoleucine biosynthesis
lysine	hsa00310	Lysine degradation
malate	hsa00020	Citrate cycle (TCA cycle)
malate	hsa00620	Pyruvate metabolism
malate	hsa00630	Glyoxylate and dicarboxylate metabolism
methionine	hsa00270	Cysteine and methionine metabolism
NAD	hsa00730	Thiamine metabolism
NAD	hsa00760	Nicotinate and nicotinamide metabolism
NADP	hsa00480	Glutathione metabolism
NADP	hsa00760	Nicotinate and nicotinamide metabolism
N-carbamoyl-beta-alanine	hsa00240	Pyrimidine metabolism
N-carbamoyl-beta-alanine	hsa00410	beta-Alanine metabolism
N-carbamoyl-beta-alanine	hsa00770	Pantothenate and CoA biosynthesis
niacinamide	hsa00760	Nicotinate and nicotinamide metabolism
nicotinate	hsa00760	Nicotinate and nicotinamide metabolism
ornithine	hsa00220	Arginine biosynthesis
ornithine	hsa00330	Arginine and proline metabolism
ornithine	hsa00480	Glutathione metabolism
orotate	hsa00240	Pyrimidine metabolism
oxalate	hsa00230	Purine metabolism
oxalate	hsa00630	Glyoxylate and dicarboxylate metabolism
pantothenate	hsa00410	beta-Alanine metabolism
pantothenate	hsa00770	Pantothenate and CoA biosynthesis
phenylalanine	hsa00360	Phenylalanine metabolism
phenylalanine	hsa00400	Phenylalanine, tyrosine and tryptophan biosynthesis
phosphocreatine	hsa00330	Arginine and proline metabolism
phosphoenolpyruvate	hsa00020	Citrate cycle (TCA cycle)
phosphoenolpyruvate	hsa00400	Phenylalanine, tyrosine and tryptophan biosynthesis
phosphoenolpyruvate	hsa00620	Pyruvate metabolism
pipecolic acid	hsa00310	Lysine degradation
proline	hsa00330	Arginine and proline metabolism
propionate	hsa00760	Nicotinate and nicotinamide metabolism
putrescine	hsa00330	Arginine and proline metabolism
putrescine	hsa00480	Glutathione metabolism
pyroglutamic acid	hsa00480	Glutathione metabolism
pyruvate	hsa00020	Citrate cycle (TCA cycle)
pyruvate	hsa00040	Pentose and glucuronate interconversions
pyruvate	hsa00053	Ascorbate and aldarate metabolism
pyruvate	hsa00250	Alanine, aspartate and glutamate metabolism
pyruvate	hsa00260	Glycine, serine and threonine metabolism
pyruvate	hsa00270	Cysteine and methionine metabolism
pyruvate	hsa00290	Valine, leucine and isoleucine biosynthesis
pyruvate	hsa00330	Arginine and proline metabolism
pyruvate	hsa00350	Tyrosine metabolism
pyruvate	hsa00360	Phenylalanine metabolism
pyruvate	hsa00430	Taurine and hypotaurine metabolism - Homo sapiens (human)
pyruvate	hsa00620	Pyruvate metabolism
pyruvate	hsa00630	Glyoxylate and dicarboxylate metabolism
pyruvate	hsa00650	Butanoate metabolism
pyruvate	hsa00730	Thiamine metabolism
pyruvate	hsa00760	Nicotinate and nicotinamide metabolism
pyruvate	hsa00770	Pantothenate and CoA biosynthesis
quinolinate	hsa00380	Tryptophan metabolism
quinolinate	hsa00410	beta-Alanine metabolism
quinolinate	hsa00760	Nicotinate and nicotinamide metabolism
sarcosine	hsa00260	Glycine, serine and threonine metabolism
sarcosine	hsa00330	Arginine and proline metabolism
serine	hsa00260	Glycine, serine and threonine metabolism
serine	hsa00270	Cysteine and methionine metabolism
serine	hsa00630	Glyoxylate and dicarboxylate metabolism
serotonin	hsa00380	Tryptophan metabolism
sorbitol	hsa00052	Galactose metabolism
succinate	hsa00020	Citrate cycle (TCA cycle)
succinate	hsa00250	Alanine, aspartate and glutamate metabolism
succinate	hsa00310	Lysine degradation
succinate	hsa00350	Tyrosine metabolism
succinate	hsa00360	Phenylalanine metabolism
succinate	hsa00620	Pyruvate metabolism
succinate	hsa00630	Glyoxylate and dicarboxylate metabolism
succinate	hsa00650	Butanoate metabolism
succinate	hsa00760	Nicotinate and nicotinamide metabolism
sucrose	hsa00052	Galactose metabolism
taurine	hsa00430	Taurine and hypotaurine metabolism - Homo sapiens (human)
thiamine	hsa00730	Thiamine metabolism
threonine	hsa00260	Glycine, serine and threonine metabolism
threonine	hsa00290	Valine, leucine and isoleucine biosynthesis
thymine	hsa00240	Pyrimidine metabolism
tryptophan	hsa00260	Glycine, serine and threonine metabolism
tryptophan	hsa00380	Tryptophan metabolism
tryptophan	hsa00400	Phenylalanine, tyrosine and tryptophan biosynthesis
tyrosine	hsa00350	Tyrosine metabolism
tyrosine	hsa00360	Phenylalanine metabolism
tyrosine	hsa00400	Phenylalanine, tyrosine and tryptophan biosynthesis
tyrosine	hsa00730	Thiamine metabolism
UDP	hsa00240	Pyrimidine metabolism
UDP-glucuronate	hsa00040	Pentose and glucuronate interconversions
UDP-glucuronate	hsa00053	Ascorbate and aldarate metabolism
UMP	hsa00240	Pyrimidine metabolism
uracil	hsa00240	Pyrimidine metabolism
uracil	hsa00410	beta-Alanine metabolism
uracil	hsa00770	Pantothenate and CoA biosynthesis
urate	hsa00230	Purine metabolism
uridine	hsa00240	Pyrimidine metabolism
valine	hsa00290	Valine, leucine and isoleucine biosynthesis
valine	hsa00770	Pantothenate and CoA biosynthesis
xanthine	hsa00230	Purine metabolism
xanthosine	hsa00230	Purine metabolism

## Sheet: C
metabolite_name	number_of_conditions	cancer	cardiovascular_system_disorder	digestive_system_disorder	endocrine_system_disorder	female_reproductive_system_disorder	germline_disorder	hematological_or_lymphatic_system_disorder	immune_system_disorder	lower_gastrointestinal_disorder	male_reproductive_system_disorder	mental_or_behavioural_disorder	metabolic_disorder	musculoskeletal_system_disorder	nervous_system_disorder	otorhinolaryngologic_disorder	parasitic_infection	respiratory_system_disorder	skin_disorder	urinary_system_disorder	visual_system_disorder
1-methylhistamine	2	0	0	0	0	0	0	0	0	0	0	0	0	0	0	0	0	0	1	0	0
1-methylnicotinamide	2	0	0	1	0	0	0	0	1	0	0	0	0	0	0	0	0	0	1	0	0
2-aminoadipate	1	0	0	0	0	0	1	0	0	0	0	0	0	0	0	0	0	0	0	0	0
2-hydroxyglutarate	3	0	0	1	0	0	1	0	1	0	0	0	1	0	1	0	0	0	0	0	0
4-hydroxybenzaldehyde	1	0	0	0	1	0	0	0	0	0	0	0	1	0	0	0	0	0	0	0	0
5-adenosylhomocysteine	2	0	0	0	0	0	0	0	0	0	0	1	0	0	1	0	0	0	0	0	0
5-HIAA	9	1	0	1	0	0	1	0	1	1	0	1	1	0	1	0	0	0	0	0	0
acetylglycine	1	0	0	0	0	0	1	0	0	0	0	0	1	0	0	0	0	0	0	0	0
aconitate	2	0	0	0	0	0	0	0	0	0	0	1	0	0	1	0	0	0	0	0	0
adenine	2	0	0	1	0	0	0	0	1	0	0	1	0	0	1	0	0	0	0	0	0
adenosine	1	0	0	0	0	0	1	0	0	0	0	0	1	0	1	0	0	0	0	0	0
adipate	3	0	1	0	0	0	1	0	0	0	0	0	1	0	0	0	0	0	0	0	0
ADP	2	0	0	0	0	0	0	1	0	0	0	0	0	0	1	0	0	0	0	0	0
alanine	10	1	1	1	0	0	1	1	1	0	0	1	1	1	1	0	0	1	0	0	0
allantoin	2	0	0	0	0	0	0	0	0	0	0	0	0	0	1	0	0	0	0	1	0
alpha-glycerophosphate	2	0	0	0	0	0	0	0	0	0	0	1	0	0	1	0	0	0	0	0	0
alpha-hydroxybutyrate	2	0	1	0	0	1	1	0	0	0	0	0	1	0	0	0	0	0	0	0	0
alpha-ketoglutarate	3	0	0	1	0	0	1	0	1	0	0	0	1	1	1	0	0	0	0	0	0
aminoisobutyric acid	1	0	0	0	0	0	1	0	0	0	0	0	1	0	1	0	0	0	1	0	1
anthranilic acid	1	0	0	0	0	0	0	0	0	0	0	0	0	0	0	0	0	0	0	1	0
arginine	12	1	1	1	1	0	1	1	1	0	0	1	1	0	1	0	0	0	0	1	0
asparagine	3	1	0	1	0	0	0	1	1	0	0	1	0	0	1	0	0	0	0	0	0
aspartate	3	0	0	1	1	0	0	0	1	0	0	0	0	0	0	0	0	0	0	0	0
asymmetric dimethylarginine / symmetric dimethylarginine	3	0	1	0	0	0	1	0	0	0	0	0	0	0	0	0	0	0	0	1	0
beta-hydroxybutyrate	13	0	1	0	1	1	1	0	1	0	0	1	1	0	1	0	0	0	0	0	0
betaine	5	1	1	0	0	1	1	0	0	0	0	1	1	0	0	0	0	1	0	1	0
cAMP	1	0	0	0	0	0	0	0	0	0	0	0	0	0	1	0	0	0	0	0	0
carnitine	5	0	0	1	1	0	1	0	1	0	0	0	1	0	1	0	0	0	0	1	1
choline	3	1	0	0	0	0	1	0	0	0	0	1	0	0	1	0	0	1	0	0	0
citrate	6	0	0	1	0	0	1	0	1	0	0	1	1	1	1	0	0	0	0	0	0
citrulline	4	0	0	0	0	0	1	0	0	0	0	1	1	0	1	0	0	0	0	0	0
CMP	1	0	0	0	0	0	0	0	0	0	0	1	0	0	1	0	0	0	0	0	0
creatine	3	0	0	0	0	0	1	0	0	0	0	1	0	1	0	0	0	0	0	1	0
creatinine	10	0	0	0	1	1	1	0	0	0	1	1	1	0	1	1	0	0	0	1	0
cystathionine	2	0	0	0	0	0	1	0	0	0	0	1	1	0	1	0	0	0	0	0	0
cytidine	3	0	0	0	0	0	1	0	0	0	0	1	0	0	1	0	0	0	0	0	0
DHAP/glyceraldehyde 3P	3	0	0	0	0	0	1	0	0	0	0	1	1	0	1	0	0	0	0	0	0
dimethylglycine	1	0	0	0	0	0	0	0	0	0	0	0	0	0	0	0	0	0	0	1	0
fructose/glucose/galactose	10	1	0	0	1	1	1	0	1	0	1	0	1	0	1	0	0	0	0	1	0
fumarate/maleate/alpha-ketoisovalerate	5	1	0	1	0	0	1	0	1	0	0	1	1	0	1	0	0	1	0	0	0
GABA	7	0	0	1	1	0	1	0	1	0	0	1	1	0	1	0	0	0	0	0	0
GDP	1	0	0	0	0	0	0	1	0	0	0	0	0	0	1	0	0	0	0	0	0
gentisate	1	0	0	0	0	0	0	0	0	0	0	0	0	0	1	0	0	0	0	0	0
glutamate	5	1	1	0	0	0	1	1	0	0	0	1	1	0	1	0	0	0	0	0	0
glutamine	5	1	0	1	0	0	1	1	1	0	0	1	1	0	1	0	0	0	0	0	0
glutathione oxidized	2	0	0	0	0	0	1	0	1	0	0	1	0	0	1	0	0	0	0	0	0
glutathione reduced	3	0	0	0	0	0	1	0	1	0	0	1	0	0	1	0	0	0	0	0	0
glycerol	3	0	1	1	1	1	0	0	1	0	0	0	1	0	0	0	0	0	0	0	0
glycine	13	0	0	1	0	0	1	0	1	0	0	1	1	0	1	0	0	0	0	1	0
guanine	1	0	0	0	0	0	0	0	0	0	0	1	0	0	1	0	0	0	0	0	0
guanosine	2	0	0	1	0	0	1	0	1	0	0	0	1	0	0	0	0	0	0	0	0
hexose monophosphate	2	0	0	0	0	0	0	0	0	0	0	1	0	0	1	0	0	0	0	0	0
hippurate	3	0	0	0	0	0	1	0	0	0	0	0	1	0	1	0	0	0	0	1	0
histamine	2	0	0	0	0	0	0	0	0	0	0	0	0	0	0	0	0	0	0	1	0
histidine	6	1	0	1	0	0	1	1	1	0	0	1	1	0	1	0	0	0	0	1	0
hydroxyphenylacetate	1	0	0	0	0	0	1	0	0	0	0	0	1	0	1	0	0	0	0	0	0
hydroxyproline	3	0	0	1	0	0	1	0	1	0	0	1	1	0	1	0	0	0	0	0	0
hypoxanthine	8	0	0	0	0	0	1	0	0	0	0	1	1	0	1	0	0	0	0	1	0
indoxylsulfate	1	0	0	1	0	0	0	0	1	0	0	0	0	0	0	0	0	0	0	0	0
inosine	1	0	0	0	0	0	1	0	1	0	0	0	1	0	0	0	0	0	0	0	0
inositol	3	0	0	1	0	0	1	0	1	0	0	0	1	0	0	0	0	0	0	1	0
isocitrate	2	0	0	0	0	0	0	0	0	0	0	1	0	0	1	0	0	0	0	0	0
isoleucine	4	0	1	0	0	0	1	0	0	0	0	1	1	0	1	0	0	0	0	1	0
kynurenic acid	2	0	0	0	0	0	0	0	0	0	0	0	0	0	0	0	1	0	0	1	0
kynurenine	2	0	0	0	0	0	1	0	0	0	0	1	0	0	1	0	0	0	0	0	0
lactate	25	0	1	1	1	1	1	1	1	0	0	1	1	1	1	0	0	0	0	1	1
lactose	1	0	0	0	0	0	0	0	0	0	0	0	1	0	0	0	0	0	0	0	0
leucine	3	0	1	0	0	0	1	0	0	0	0	1	1	0	1	0	0	0	0	0	0
lysine	9	0	0	0	0	0	1	0	0	0	0	1	1	0	1	0	0	0	0	1	0
malate	3	0	0	1	0	0	0	0	1	0	0	1	0	0	1	0	0	0	0	0	0
malondialdehyde	3	0	0	0	0	0	1	0	1	0	0	1	0	0	1	0	0	0	0	1	0
methionine	5	0	1	0	0	0	1	0	0	0	0	1	1	0	1	0	0	0	0	0	0
nicotinate	1	0	0	0	0	0	0	0	0	0	0	1	0	0	0	0	0	0	0	0	0
ornithine	6	0	0	0	1	0	1	1	0	0	0	1	1	0	1	0	0	0	0	1	0
orotate	3	0	0	0	0	0	1	0	0	0	0	0	1	0	1	0	0	0	0	0	0
oxalate	2	0	0	0	0	0	1	0	0	0	0	0	1	0	0	0	0	0	0	0	0
pentose monophosphate	2	0	0	0	0	0	0	0	0	0	0	1	0	0	1	0	0	0	0	0	0
phenylalanine	7	0	1	0	0	0	1	0	0	0	0	1	1	0	1	0	0	0	0	0	0
phosphocholine	1	0	0	0	0	0	0	0	0	0	0	1	0	0	1	0	0	0	0	0	0
phosphoethanolamine	1	0	0	1	0	0	0	0	1	0	0	0	0	0	0	0	0	0	0	0	0
pipecolic acid	8	0	0	1	1	0	1	1	0	0	0	0	1	0	1	0	0	0	0	1	1
proline	4	0	0	0	0	0	1	1	0	0	0	0	1	0	0	0	0	0	0	1	0
propionate	6	0	0	1	0	0	1	0	1	1	0	0	1	0	0	0	0	0	0	0	0
putrescine	4	1	0	1	1	0	1	1	1	0	0	0	0	0	0	0	0	0	0	1	0
pyroglutamic acid	2	0	0	1	0	0	1	1	1	0	0	0	1	0	0	0	0	0	0	0	0
pyruvate	11	0	0	1	0	0	1	1	1	0	0	1	1	1	1	0	0	0	0	0	0
quinolinate	2	0	0	0	0	0	0	0	0	0	0	0	0	0	1	0	0	0	0	1	0
sarcosine	2	0	0	1	0	0	1	0	1	0	0	0	1	0	0	0	0	0	0	0	0
serine	8	0	1	0	0	0	1	0	0	0	0	1	1	1	1	0	0	0	0	1	0
serotonin	5	0	0	1	1	0	1	0	1	0	0	0	0	0	1	0	0	0	0	0	0
sorbitol	2	0	0	1	0	0	0	0	1	0	0	0	0	0	0	0	0	0	0	1	0
suberate	3	0	1	0	0	0	1	0	0	0	0	0	1	0	0	0	0	0	0	0	0
succinate	4	1	1	0	0	1	1	0	0	0	0	1	0	0	1	0	0	1	0	0	0
taurine	3	0	0	0	0	0	1	0	0	0	0	0	1	0	1	0	0	0	0	1	0
thiamine	1	0	0	0	0	0	1	0	0	0	0	0	0	0	1	0	0	0	0	0	0
threonine	4	0	0	0	1	0	1	0	0	0	0	1	1	0	1	0	0	0	0	0	0
thymine	2	0	0	0	0	0	1	0	0	0	0	0	1	0	1	0	0	0	0	0	0
trimethylamine-N-oxide	1	0	0	0	0	0	0	0	0	0	0	0	0	0	0	0	0	0	0	1	0
tryptophan	3	1	0	1	0	0	0	1	1	0	0	1	0	0	1	0	0	0	0	0	0
tyrosine	4	0	0	0	0	0	1	0	0	0	0	1	1	0	1	0	0	0	0	0	0
UMP	1	0	0	0	0	0	0	0	0	0	0	1	0	0	1	0	0	0	0	0	0
uracil	5	0	0	0	1	0	1	0	0	0	0	0	1	0	1	0	0	0	0	0	0
urate	12	1	0	0	0	0	1	0	0	0	0	1	1	0	1	0	0	0	0	1	0
uridine	1	0	0	0	0	0	1	0	0	0	0	1	0	0	1	0	0	0	0	0	0
valine	3	1	0	0	0	0	1	0	0	0	0	1	1	0	1	0	0	0	0	0	0
xanthine	8	0	0	0	0	0	1	0	0	0	0	1	1	0	1	0	0	0	0	1	0
NADP	0	0	0	0	0	0	0	0	0	0	0	0	0	0	0	0	0	0	0	0	0
NAD	0	0	0	0	0	0	0	0	0	0	0	0	0	0	0	0	0	0	0	0	0
erythrose-4-phosphate	0	0	0	0	0	0	0	0	0	0	0	0	0	0	0	0	0	0	0	0	0
3-phosphoglycerate	0	0	0	0	0	0	0	0	0	0	0	0	0	0	0	0	0	0	0	0	0
N-monomethylarginine	0	0	0	0	0	0	0	0	0	0	0	0	0	0	0	0	0	0	0	0	0
methionine sulfoxide	0	0	0	0	0	0	0	0	0	0	0	0	0	0	0	0	0	0	0	0	0
UDP-galactose/UDP-glucose	0	0	0	0	0	0	0	0	0	0	0	0	0	0	0	0	0	0	0	0	0
hexose diphosphate	0	0	0	0	0	0	0	0	0	0	0	0	0	0	0	0	0	0	0	0	0
cotinine	0	0	0	0	0	0	0	0	0	0	0	0	0	0	0	0	0	0	0	0	0
AMP	0	0	0	0	0	0	0	0	0	0	0	0	0	0	0	0	0	0	0	0	0
dCMP	0	0	0	0	0	0	0	0	0	0	0	0	0	0	0	0	0	0	0	0	0
UDP-glucuronate	0	0	0	0	0	0	0	0	0	0	0	0	0	0	0	0	0	0	0	0	0
glucuronate	0	0	0	0	0	0	0	0	0	0	0	0	0	0	0	0	0	0	0	0	0
dUMP	0	0	0	0	0	0	0	0	0	0	0	0	0	0	0	0	0	0	0	0	0
phosphoenolpyruvate	0	0	0	0	0	0	0	0	0	0	0	0	0	0	0	0	0	0	0	0	0
niacinamide	0	0	0	0	0	0	0	0	0	0	0	0	0	0	0	0	0	0	0	0	0
pantothenate	0	0	0	0	0	0	0	0	0	0	0	0	0	0	0	0	0	0	0	0	0
6-phosphogluconate	0	0	0	0	0	0	0	0	0	0	0	0	0	0	0	0	0	0	0	0	0
GMP	0	0	0	0	0	0	0	0	0	0	0	0	0	0	0	0	0	0	0	0	0
phosphocreatine	0	0	0	0	0	0	0	0	0	0	0	0	0	0	0	0	0	0	0	0	0
N-carbamoyl-beta-alanine	0	0	0	0	0	0	0	0	0	0	0	0	0	0	0	0	0	0	0	0	0
IMP	0	0	0	0	0	0	0	0	0	0	0	0	0	0	0	0	0	0	0	0	0
4-pyridoxate	0	0	0	0	0	0	0	0	0	0	0	0	0	0	0	0	0	0	0	0	0
xanthosine	0	0	0	0	0	0	0	0	0	0	0	0	0	0	0	0	0	0	0	0	0
sucrose	0	0	0	0	0	0	0	0	0	0	0	0	0	0	0	0	0	0	0	0	0
indole-3-propionate	0	0	0	0	0	0	0	0	0	0	0	0	0	0	0	0	0	0	0	0	0
dTMP	0	0	0	0	0	0	0	0	0	0	0	0	0	0	0	0	0	0	0	0	0
mevalonate 5-phosphate	0	0	0	0	0	0	0	0	0	0	0	0	0	0	0	0	0	0	0	0	0
salicylurate	0	0	0	0	0	0	0	0	0	0	0	0	0	0	0	0	0	0	0	0	0
flavin mononucleotide	0	0	0	0	0	0	0	0	0	0	0	0	0	0	0	0	0	0	0	0	0
UDP	0	0	0	0	0	0	0	0	0	0	0	0	0	0	0	0	0	0	0	0	0
adenylosuccinate	0	0	0	0	0	0	0	0	0	0	0	0	0	0	0	0	0	0	0	0	0
4-hydroxyphenylpyruvate	0	0	0	0	0	0	0	0	0	0	0	0	0	0	0	0	0	0	0	0	0

## Sheet: D
metabolite_name.drosophila	HMDB_ID	conservationScore.drosophila	evolRate.drosophila	abundance.drosophila	is_iem_metabolite.drosophila
1-Methyladenosine	HMDB0003331	29.1331	0.0343252	NA	0
2-Hydroxyglutarate	HMDB0000694	246.395	0.00405853	2.13	0
3-Hydroxykynurenine	HMDB0000732	100.722	0.00992827	NA	0
3-Methyl-2-Oxovaleric acid	HMDB0000491	177.162	0.00564454	NA	1
3-Methylhistidine	HMDB0000479	59.8506	0.0167083	NA	0
4-Hydroxybutyric acid	HMDB0000710	19072.4	5.24319e-05	NA	0
4-Pyridoxic acid	HMDB0000017	3245.43	0.000308125	NA	0
5-Aminovaleric acid	HMDB0003355	87.1767	0.011471	NA	0
Acetoacetate	HMDB0000060	256.406	0.00390006	NA	0
Acetylcholine	HMDB0000895	45.9954	0.0217413	NA	0
Adenosine	HMDB0000050	63.2675	0.0158059	NA	0
Adipic acid	HMDB0000448	1596.56	0.000626346	NA	1
Agmatine	HMDB0001432	120.243	0.00831651	NA	0
Alanine	HMDB0000161	325.262	0.00307445	9.235	1
Allantoin	HMDB0000462	22.7527	0.0439507	NA	0
Alpha-Ketoglutaric acid	HMDB0000208	280.932	0.00355958	NA	0
Anthranilate	HMDB0001123	181.484	0.00551012	NA	0
Arginine	HMDB0000517	389.574	0.00256691	7.255	1
Asparagine	HMDB0000168	56.4698	0.0177086	3.015	0
Aspartic acid	HMDB0000191	196.622	0.00508591	NA	0
Benzoic acid	HMDB0001870	4177.3	0.000239389	NA	0
Betaine	HMDB0000043	83.2003	0.0120192	0.38	0
Biotin	HMDB0000030	213.161	0.00469128	NA	0
Cadaverine	HMDB0002322	125.148	0.00799054	NA	0
Carnitine	HMDB0000062	133.83	0.00747216	NA	1
Choline	HMDB0000097	1173.79	0.000851939	NA	0
Citrulline	HMDB0000904	239.749	0.00417104	NA	1
CMP	HMDB0000095	994.529	0.0010055	NA	0
Cystathionine	HMDB0000099	114.502	0.00873346	NA	0
Cysteinyl-Glycine	HMDB0000078	242.782	0.00411891	NA	0
Cystine	HMDB0000192	35.4371	0.028219	NA	0
Cytidine	HMDB0000089	272.651	0.00366769	NA	0
DCMP	HMDB0001202	51.4388	0.0194406	NA	0
D-Glyceraldehyde 3-phosphate	HMDB0001112	123.792	0.00807804	NA	0
Dimethylglycine	HMDB0000092	188.57	0.00530308	NA	0
Fumaric acid	HMDB0000134	1232.44	0.000811401	0.58	1
gamma-Aminobutyrate	HMDB0000112	320.325	0.00312183	NA	0
gamma-Aminobutyric Acid	HMDB0000112	751.027	0.00133151	NA	0
Glucose	HMDB0000122	264.027	0.00378748	6.73	1
Glucose 6-phosphate	HMDB0001401	103.869	0.00962747	NA	0
Glucuronic acid	HMDB0000127	232.562	0.00429993	NA	0
Glutamic acid	HMDB0000148	471.095	0.00212271	11.93	0
Glutamine	HMDB0000641	675.241	0.00148095	12.725	1
Glutaric acid	HMDB0000661	298.171	0.00335378	NA	1
glutathione	HMDB0000125	30.8089	0.0324581	NA	0
Glyceraldehyde	HMDB0001051	228.58	0.00437484	NA	0
Glycerate	HMDB0000139	163.307	0.00612345	NA	0
Glycerol 3-phosphate	HMDB0000126	84.6972	0.0118068	NA	0
Glycine	HMDB0000123	248.492	0.00402428	2.75	1
GMP	HMDB0001397	123.862	0.00807347	NA	0
Guanosine	HMDB0000133	375.085	0.00266606	NA	0
Histamine	HMDB0000870	188.502	0.00530498	NA	0
Histidine	HMDB0000177	165.172	0.0060543	1.975	0
Homocysteine	HMDB0000742	7.68469	0.130129	NA	1
Homovanilate	HMDB0000118	1429.6	0.000699497	NA	0
Hypoxanthine	HMDB0000157	239.155	0.00418139	NA	0
IMP	HMDB0000175	261.664	0.0038217	NA	0
Inosine	HMDB0000195	181.858	0.00549881	0.435	0
Inositol	HMDB0000211	126.582	0.00790005	NA	0
iso-Leucine	HMDB0000172	126.13	0.0079283	0.63	1
lactate	HMDB0000190	722.703	0.0013837	NA	1
Lactose	HMDB0000186	199.301	0.00501752	NA	0
Leucine	HMDB0000687	112.023	0.00892677	1.265	1
L-Kynurenine	HMDB0000684	24.7794	0.0403562	NA	0
Lysine	HMDB0000182	83.5347	0.0119711	2.97	0
Methionine	HMDB0000696	584.439	0.00171104	0.745	1
Niacin	HMDB0001488	144.424	0.00692405	NA	0
Niacinamide	HMDB0001406	186.726	0.00535544	NA	0
Ornithine	HMDB0000214	96.8529	0.0103249	NA	0
Oxaloacetate	HMDB0000223	196.395	0.00509179	NA	0
Oxidized glutathione	HMDB0003337	77.3421	0.0129296	NA	0
Pantothenic acid	HMDB0000210	64.7152	0.0154523	NA	0
Phenylalanine	HMDB0000159	242.894	0.00411703	0.695	1
Proline	HMDB0000162	987.234	0.00101293	8.43	0
Putrescine	HMDB0001414	156.035	0.00640882	NA	0
Pyruvate	HMDB0000243	123.701	0.00808399	NA	0
Ribose-5-P	HMDB0001548	255.769	0.00390978	NA	0
Sarcosine	HMDB0000271	23.9515	0.041751	0.265	0
Serine	HMDB0000187	207.384	0.00482196	NA	0
Succinate	HMDB0000254	1377.39	0.000726013	3.65	0
Sucrose	HMDB0000258	55.3846	0.0180556	NA	0
Taurine	HMDB0000251	458.994	0.00217868	1.475	0
Threonine	HMDB0000167	31.7783	0.031468	4.01	0
Trimethylamine-N-oxide	HMDB0000925	603.143	0.00165798	NA	0
Tryptamine	HMDB0000303	40.7611	0.0245332	NA	0
Tryptophan	HMDB0000929	54.4791	0.0183557	0.285	0
Tyrosine	HMDB0000158	202.615	0.00493547	25.01	1
UDP	HMDB0000295	67.304	0.014858	NA	0
Uracil	HMDB0000300	198.22	0.00504489	NA	0
Urate	HMDB0000289	413.694	0.00241725	NA	0
Xanthine	HMDB0000292	349.641	0.00286007	NA	0
Xanthurenate	HMDB0000881	87.8329	0.0113853	NA	0
